# Supplementary material for: Dissection and Design of Yeast Prions
Source: PLoS Biol. 2004 Mar 23;2(4):e86. doi: 10.1371/journal.pbio.0020086 (PMC374241; doi:10.1371/journal.pbio.0020086)
Supplement: Data S1 — (30 KB ZIP). [file pbio.0020086.sd001.zip]

Archive with 42 entries (41 files):
- Sequence Files/
- Sequence Files/.DS_Store
- Sequence Files/F-M-C.txt
- Sequence Files/F-M-GFP.txt
- Sequence Files/New1(1-153)-GFP.txt
- Sequence Files/New1(1-153)-M-C.txt
- Sequence Files/New1(50-69)-GFP.txt
- Sequence Files/New1(50-69)-M-C.txt
- Sequence Files/New1(51-100)-GFP.txt
- Sequence Files/New1(51-100)-M-C.txt
- Sequence Files/New1(70-100)-GFP.txt
- Sequence Files/New1(70-100)-M-C.txt
- Sequence Files/PNM2-1(1-123)-M-7XHIS.txt
- Sequence Files/PNM2-1(1-123)-M-GFP.txt
- Sequence Files/PNM2-1(SUP35G58D).txt
- Sequence Files/Plasmid List
- Sequence Files/Q22(Op)-M-C.txt
- Sequence Files/Q22(Op)-M-GFP.txt
- Sequence Files/Q62(Op)-M-C.txt
- Sequence Files/Q62(Op)-M-GFP.txt
- Sequence Files/Q62-GFP.txt
- Sequence Files/Q62-M-C.txt
- Sequence Files/SUP35(1-123)-M-7XHIS.txt
- Sequence Files/Sup35 N(1-38)-M-C.txt
- Sequence Files/Sup35 N(1-38)-M-GFP.txt
- Sequence Files/Sup35 N(1-38, 56-123)-M-GFP.txt
- Sequence Files/Sup35 N(1-49)-M-C.txt
- Sequence Files/Sup35 N(1-49)-M-GFP.txt
- Sequence Files/Sup35 N(1-57)-M-GFP.txt
- Sequence Files/Sup35 N(1-64)-M-GFP.txt
- Sequence Files/Sup35 N(1-74)-M-C.txt
- Sequence Files/Sup35 N(1-74)-M-GFP.txt
- Sequence Files/Sup35 N(1-83)-M-C.txt
- Sequence Files/Sup35 N(1-83)-M-GFP.txt
- Sequence Files/Sup35 N(1-93)-M-C.txt
- Sequence Files/Sup35 N(1-93)-M-GFP.txt
- Sequence Files/Sup35 N(1-97)-M-C.txt
- Sequence Files/Sup35 N(1-97)-M-GFP.txt
- Sequence Files/Sup35 N(40-123)-M-C.txt
- Sequence Files/Sup35 N(40-123)-M-GFP.txt
- Sequence Files/Sup35 N-M-C.txt
- Sequence Files/Sup35 N-M-GFP.txt
