# Supplementary material for: Dissection and Design of Yeast Prions
Source: PLoS Biol. 2004 Mar 23;2(4):e86. doi: 10.1371/journal.pbio.0020086 (PMC374241; doi:10.1371/journal.pbio.0020086)
Supplement: Data S1 — (30 KB ZIP). [file pbio.0020086.sd001.zip › Sequence Files/F-M-C.txt]

ATGAGTAATTACAACAATTACAACAACTACAACAACTACAACAATTATAA
CAACTACAATAACTATAATAAATACAATGGCCAGGGCTATCAAagatccA
TGCCTGCAGGTGGGTACTACCAAAATTACCAAGGTTATTcTGGGTACCAA
CAAGGTGGCTATCAACAGTACAATCCCGACGCCGGTTACCAGCAACAGTA
TAATCCTCAAGGAGGCTATCAACAGTACAATCCTCAAGGCGGTTATCAGC
AGCAATTCAATCCACAAGGTGGCCGTGGAAATTACAAAAACTTCAACTAC
AATAACAATTTGCAAGGATATCAAGCTGGTTTCCAACCACAGTCTCAAGG
TATGTCTTTGAACGACTTTCAAAAGCAACAAAAGCAGGCCGCTCCCAAAC
CAAAGAAGACTTTGAAGCTTGTCTCCAGTTCCGGTATCAAGTTGGCCAAT
GCTACCAAGAAGGTTGGCACAAAACCTGCCGAATCTGATAAGAAAGAGGA
AGAGAAGTCTGCTGAAACCAAAGAACCAACTAAAGAGCCAACAAAGGTCG
AAGAACCAGTTAAAAAGGAGGAGAAACCAGTCCAGACTGAAGAAAAGACG
GAGGAAAAATCGGAACTTCCAAAGGTAGAAGACCTTAAAATCTCTGAATC
AACACATAATACCAACAATGCCAATGTTACCAGTGCTGATGCCTTGATCA
AGGAACAGGAAGAAGAAGTGGATGACGAAGTTGTTAACGATGAATTCcca
tggATGTTTGGTGGTAAAGATCACGTTTCTTTAATTTTCATGGGTCATGT
TGATGCCGGTAAATCTACTATGGGTGGTAATCTACTATACTTGACTGGCT
CTGTGGATAAGAGAACTATTGAGAAATATGAAAGAGAAGCCAAGGATGCA
GGCAGACAAGGTTGGTACTTGTCATGGGTCATGGATACCAACAAAGAAGA
AAGAAATGATGGTAAGACTATCGAAGTTGGTAAGGCCTACTTTGAAACTG
AAAAAAGGCGTTATACCATATTGGATGCTCCTGGTCATAAAATGTACGTT
TCCGAGATGATCGGTGGTGCTTCTCAAGCTGATGTTGGTGTTTTGGTCAT
TTCCGCCAGAAAGGGTGAGTACGAAACCGGTTTTGAGAGAGGTGGTCAAA
CTCGTGAACACGCCCTATTGGCCAAGACCCAAGGTGTTAATAAGATGGTT
GTCGTCGTAAATAAGATGGATGACCCAACCGTTAACTGGTCTAAGGAACG
TTACGACCAATGTGTGAGTAATGTCAGCAATTTCTTGAGAGCAATTGGTT
ACAACATTAAGACAGACGTTGTATTTATGCCAGTATCCGGCTACAGTGGT
GCAAATTTGAAAGATCACGTAGATCCAAAAGAATGCCCATGGTACACCGG
CCCAACTCTGTTAGAATATCTGGATACAATGAACCACGTCGACCGTCACA
TCAATGCTCCATTCATGTTGCCTATTGCCGCTAAGATGAAGGATCTAGGT
ACCATCGTTGAAGGTAAAATTGAATCCGGTCATATCAAAAAGGGTCAATC
CACCCTACTGATGCCTAACAAAACCGCTGTGGAAATTCAAAATATTTACA
ACGAAACTGAAAATGAAGTTGATATGGCTATGTGTGGTGAGCAAGTTAAA
CTAAGAATCAAAGGTGTTGAAGAAGAAGACATTTCACCAGGTTTTGTACT
AACATCGCCAAAGAACCCTATCAAGAGTGTTACCAAGTTTGTAGCTCAAA
TTGCTATTGTAGAATTAAAATCTATCATAGCAGCCGGTTTTTCATGTGTT
ATGCATGTTCATACAGCAATTGAAGAGGTACATATTGTTAAGTTATTGCA
CAAATTAGAAAAGGGTACCAACCGTAAGTCAAAGAAACCACCTGCTTTTG
CTAAGAAGGGTATGAAGGTCATCGCTGTTTTAGAAACTGAAGCTCCAGTT
TGTGTGGAAACTTACCAAGATTACCCTCAATTAGGTAGATTCACTTTGAG
AGATCAAGGTACCACAATAGCAATTGGTAAAATTGTTAAAATTGCCGAGT
AA
