# Supplementary material for: Dissection and Design of Yeast Prions
Source: PLoS Biol. 2004 Mar 23;2(4):e86. doi: 10.1371/journal.pbio.0020086 (PMC374241; doi:10.1371/journal.pbio.0020086)
Supplement: Data S1 — (30 KB ZIP). [file pbio.0020086.sd001.zip › Sequence Files/F-M-GFP.txt]

ATGAGTAATTACAACAATTACAACAACTACAACAACTACAACAATTATAA
CAACTACAATAACTATAATAAATACAATGGCCAGGGCTATCAAagatccA
TGCCTGCAGGTGGGTACTACCAAAATTACCAAGGTTATTcTGGGTACCAA
CAAGGTGGCTATCAACAGTACAATCCCGACGCCGGTTACCAGCAACAGTA
TAATCCTCAAGGAGGCTATCAACAGTACAATCCTCAAGGCGGTTATCAGC
AGCAATTCAATCCACAAGGTGGCCGTGGAAATTACAAAAACTTCAACTAC
AATAACAATTTGCAAGGATATCAAGCTGGTTTCCAACCACAGTCTCAAGG
TATGTCTTTGAACGACTTTCAAAAGCAACAAAAGCAGGCCGCTCCCAAAC
CAAAGAAGACTTTGAAGCTTGTCTCCAGTTCCGGTATCAAGTTGGCCAAT
GCTACCAAGAAGGTTGGCACAAAACCTGCCGAATCTGATAAGAAAGAGGA
AGAGAAGTCTGCTGAAACCAAAGAACCAACTAAAGAGCCAACAAAGGTCG
AAGAACCAGTTAAAAAGGAGGAGAAACCAGTCCAGACTGAAGAAAAGACG
GAGGAAAAATCGGAACTTCCAAAGGTAGAAGACCTTAAAATCTCTGAATC
AACACATAATACCAACAATGCCAATGTTACCAGTGCTGATGCCTTGATCA
AGGAACAGGAAGAAGAAGTGGATGACGAAGTTGTTAACGATgaattcatg
agtaaaggagaagaacttttcactggagttgtcccaattcttgttgaatt
agatggcgatgttaatgggcaaaaattctctgtcagtggagagggtgaag
gtgatgcaacatacggaaaacttacccttaaatttatttgcactactggg
aagctacctgttccatggccaacacttgtcactactttgtgctatggtgt
tcaatgcttttcaagatacccagatcatatgaaacagcatgactttttca
agagtgccatgcccgaaggttatgtacaggaaagaactatattttacaaa
gatgacgggaactacaagacacgtgctgaagtcaagtttgaaggtgatac
ccttgttaatagaatcgagttaaaaggtattgattttaaagaagatggaa
acattcttggacacaaaatggaatacaactataactcacataatgtatac
atcatggcagacaaaccaaagaatggaatcaaagttaacttcaaaaccag
acacaacattaaagatggaagcgttcaattagcagaccattatcaacaaa
atactccaattggcgatggccctgtccttttaccagacaaccattacctg
tccacacaatctgccctttccaaagatcccaacgaaaagagagatcacat
gatccttcttgagtttgtaacagctgctgggattacacatggcatggatg
aactatacaatTAG
