# Supplementary material for: Dissection and Design of Yeast Prions
Source: PLoS Biol. 2004 Mar 23;2(4):e86. doi: 10.1371/journal.pbio.0020086 (PMC374241; doi:10.1371/journal.pbio.0020086)
Supplement: Data S1 — (30 KB ZIP). [file pbio.0020086.sd001.zip › Sequence Files/New1(1-153)-GFP.txt]

ATGCCTCCAAAGAAGTTTAAGGATCTAAACTCTTTCCTTGACGACCAACC
AAAGGACCCAAATCTAGTCGCTTCTCCCTTCGGTGGTTATTTTAAAAACC
CTGCTGCTGATGCCGGTAGTAATAACGCTTCCAAAAAAAGTAGCTACCAA
CAACAGCGTAATTGGAAACAGGGGGGCAACTACCAACAAGGTGGTTACCA
ATCGTATAACAGTAATTACAACAATTACAACAACTACAACAACTACAACA
ATTATAACAACTACAATAACTATAATAAATACAATGGCCAGGGCTATCAA
AAATCTACTTACAAACAATCGGCTGTGACGCCCAACCAAAGTGGAACTCC
AACTCCATCTGCTTCTACTACATCTTTGACCTCTTTGAATGAAAAGCTGT
CGAACTTAGAGTTAACACCCATCTCTCAATTTTTGTCAAAGATACCTGAA
TGTCAAAGTATCACTGATTGCAAAAATCAAagatctcccgaattcatgag
taaaggagaagaacttttcactggagttgtcccaattcttgttgaattag
atggcgatgttaatgggcaaaaattctctgtcagtggagagggtgaaggt
gatgcaacatacggaaaacttacccttaaatttatttgcactactgggaa
gctacctgttccatggccaacacttgtcactactttcacttatggtgttc
aatgcttttcaagatacccagatcatatgaaacagcatgactttttcaag
agtgccatgcccgaaggttatgtacaggaaagaactatattttacaaaga
tgacgggaactacaagacacgtgctgaagtcaagtttgaaggtgataccc
ttgttaatagaatcgagttaaaaggtattgattttaaagaagatggaaac
attcttggacacaaaatggaatacaactataactcacataatgtatacat
catggcagacaaaccaaagaatggaatcaaagttaacttcaaaattagac
acaacattaaagatggaagcgttcaattagcagaccattatcaacaaaat
actccaattggcgatggccctgtccttttaccagacaaccattacctgtc
cacacaatctgccctttccaaagatcccaacgaaaagagagatcacatga
tccttcttgagtttgtaacagctgctgggattacacatggcatggatgaa
ctatacaaaTAG
