# Supplementary material for: Dissection and Design of Yeast Prions
Source: PLoS Biol. 2004 Mar 23;2(4):e86. doi: 10.1371/journal.pbio.0020086 (PMC374241; doi:10.1371/journal.pbio.0020086)
Supplement: Data S1 — (30 KB ZIP). [file pbio.0020086.sd001.zip › Sequence Files/New1(1-153)-M-C.txt]

ATGCCTCCAAAGAAGTTTAAGGATCTAAACTCTTTCCTTGACGACCAACC
AAAGGACCCAAATCTAGTCGCTTCTCCCTTCGGTGGTTATTTTAAAAACC
CTGCTGCTGATGCCGGTAGTAATAACGCTTCCAAAAAAAGTAGCTACCAA
CAACAGCGTAATTGGAAACAGGGGGGCAACTACCAACAAGGTGGTTACCA
ATCGTATAACAGTAATTACAACAATTACAACAACTACAACAACTACAACA
ATTATAACAACTACAATAACTATAATAAATACAATGGCCAGGGCTATCAA
AAATCTACTTACAAACAATCGGCTGTGACGCCCAACCAAAGTGGAACTCC
AACTCCATCTGCTTCTACTACATCTTTGACCTCTTTGAATGAAAAGCTGT
CGAACTTAGAGTTAACACCCATCTCTCAATTTTTGTCAAAGATACCTGAA
TGTCAAAGTATCACTGATTGCAAAAATCAAagatctATGTCTTTGAACGA
CTTTAAGCAACAAAAGCAGGCCGCTCCCAAACCAAAGAAGACTTTGAAGC
TTGTCTCCAGTTCCGGTATCAAGTTGGCCAATGCTACCAAGAAGGTTGGC
ACAAAACCTGCCGAATCTGATAAGAAAGAGGAAGAGAAGTCTGCTGAAAC
CAAAGAACCAACTAAAGAGCCAACAAAGGTCGAAGAACCAGTTAAAAAGG
AGGAGAAACCAGTCCAGACTGAAGAAAAGACGGAGGAAAAATCGGAACTT
CCAAAGGTAGAAGACCTTAAAATCTCTGAATCAACACATAATACCAACAA
TGCCAATGTTACCAGTGCTGATGCCTTGATCAAGGAACAGGAAGAAGAAG
TGGATGACGAAGTTGTTAACGATagatctcccgaattcccatggATGTTT
GGTGGTAAAGATCACGTTTCTTTAATTTTCATGGGTCATGTTGATGCCGG
TAAATCTACTATGGGTGGTAATCTACTATACTTGACTGGCTCTGTGGATA
AGAGAACTATTGAGAAATATGAAAGAGAAGCCAAGGATGCAGGCAGACAA
GGTTGGTACTTGTCATGGGTCATGGATACCAACAAAGAAGAAAGAAATGA
TGGTAAGACTATCGAAGTTGGTAAGGCCTACTTTGAAACTGAAAAAAGGC
GTTATACCATATTGGATGCTCCTGGTCATAAAATGTACGTTTCCGAGATG
ATCGGTGGTGCTTCTCAAGCTGATGTTGGTGTTTTGGTCATTTCCGCCAG
AAAGGGTGAGTACGAAACCGGTTTTGAGAGAGGTGGTCAAACTCGTGAAC
ACGCCCTATTGGCCAAGACCCAAGGTGTTAATAAGATGGTTGTCGTCGTA
AATAAGATGGATGACCCAACCGTTAACTGGTCTAAGGAACGTTACGACCA
ATGTGTGAGTAATGTCAGCAATTTCTTGAGAGCAATTGGTTACAACATTA
AGACAGACGTTGTATTTATGCCAGTATCCGGCTACAGTGGTGCAAATTTG
AAAGATCACGTAGATCCAAAAGAATGCCCATGGTACACCGGCCCAACTCT
GTTAGAATATCTGGATACAATGAACCACGTCGACCGTCACATCAATGCTC
CATTCATGTTGCCTATTGCCGCTAAGATGAAGGATCTAGGTACCATCGTT
GAAGGTAAAATTGAATCCGGTCATATCAAAAAGGGTCAATCCACCCTACT
GATGCCTAACAAAACCGCTGTGGAAATTCAAAATATTTACAACGAAACTG
AAAATGAAGTTGATATGGCTATGTGTGGTGAGCAAGTTAAACTAAGAATC
AAAGGTGTTGAAGAAGAAGACATTTCACCAGGTTTTGTACTAACATCGCC
AAAGAACCCTATCAAGAGTGTTACCAAGTTTGTAGCTCAAATTGCTATTG
TAGAATTAAAATCTATCATAGCAGCCGGTTTTTCATGTGTTATGCATGTT
CATACAGCAATTGAAGAGGTACATATTGTTAAGTTATTGCACAAATTAGA
AAAGGGTACCAACCGTAAGTCAAAGAAACCACCTGCTTTTGCTAAGAAGG
GTATGAAGGTCATCGCTGTTTTAGAAACTGAAGCTCCAGTTTGTGTGGAA
ACTTACCAAGATTACCCTCAATTAGGTAGATTCACTTTGAGAGATCAAGG
TACCACAATAGCAATTGGTAAAATTGTTAAAATTGCCGAGTAA
