# Supplementary material for: Dissection and Design of Yeast Prions
Source: PLoS Biol. 2004 Mar 23;2(4):e86. doi: 10.1371/journal.pbio.0020086 (PMC374241; doi:10.1371/journal.pbio.0020086)
Supplement: Data S1 — (30 KB ZIP). [file pbio.0020086.sd001.zip › Sequence Files/New1(50-69)-GFP.txt]

ATGCAGCGTAATTGGAAACAGGGGGGCAACTACCAACAAGGTGGTTACCA
ATCGTATAACagatctcccgaattcatgagtaaaggagaagaacttttca
ctggagttgtcccaattcttgttgaattagatggcgatgttaatgggcaa
aaattctctgtcagtggagagggtgaaggtgatgcaacatacggaaaact
tacccttaaatttatttgcactactgggaagctacctgttccatggccaa
cacttgtcactactttcacttatggtgttcaatgcttttcaagataccca
gatcatatgaaacagcatgactttttcaagagtgccatgcccgaaggtta
tgtacaggaaagaactatattttacaaagatgacgggaactacaagacac
gtgctgaagtcaagtttgaaggtgatacccttgttaatagaatcgagtta
aaaggtattgattttaaagaagatggaaacattcttggacacaaaatgga
atacaactataactcacataatgtatacatcatggcagacaaaccaaaga
atggaatcaaagttaacttcaaaattagacacaacattaaagatggaagc
gttcaattagcagaccattatcaacaaaatactccaattggcgatggccc
tgtccttttaccagacaaccattacctgtccacacaatctgccctttcca
aagatcccaacgaaaagagagatcacatgatccttcttgagtttgtaaca
gctgctgggattacacatggcatggatgaactatacaaaTAG
