# Supplementary material for: Dissection and Design of Yeast Prions
Source: PLoS Biol. 2004 Mar 23;2(4):e86. doi: 10.1371/journal.pbio.0020086 (PMC374241; doi:10.1371/journal.pbio.0020086)
Supplement: Data S1 — (30 KB ZIP). [file pbio.0020086.sd001.zip › Sequence Files/New1(50-69)-M-C.txt]

ATGCAGCGTAATTGGAAACAGGGGGGCAACTACCAACAAGGTGGTTACCA
ATCGTATAACagatctATGTCTTTGAACGACTTTCAAAAGCAACAAAAGC
AGGCCGCTCCCAAACCAAAGAAGACTTTGAAGCTTGTCTCCAGTTCCGGT
ATCAAGTTGGCCAATGCTACCAAGAAGGTTGGCACAAAACCTGCCGAATC
TGATAAGAAAGAGGAAGAGAAGTCTGCTGAAACCAAAGAACCAACTAAAG
AGCCAACAAAGGTCGAAGAACCAGTTAAAAAGGAGGAGAAACCAGTCCAG
ACTGAAGAAAAGACGGAGGAAAAATCGGAACTTCCAAAGGTAGAAGACCT
TAAAATCTCTGAATCAACACATAATACCAACAATGCCAATGTTACCAGTG
CTGATGCCTTGATCAAGGAACAGGAAGAAGAAGTGGATGACGAAGTTGTT
AACGATATGTTTGGTGGTAAAGATCACGTTTCTTTAATTTTCATGGGTCA
TGTTGATGCCGGTAAATCTACTATGGGTGGTAATCTACTATACTTGACTG
GCTCTGTGGATAAGAGAACTATTGAGAAATATGAAAGAGAAGCCAAGGAT
GCAGGCAGACAAGGTTGGTACTTGTCATGGGTCATGGATACCAACAAAGA
AGAAAGAAATGATGGTAAGACTATCGAAGTTGGTAAGGCCTACTTTGAAA
CTGAAAAAAGGCGTTATACCATATTGGATGCTCCTGGTCATAAAATGTAC
GTTTCCGAGATGATCGGTGGTGCTTCTCAAGCTGATGTTGGTGTTTTGGT
CATTTCCGCCAGAAAGGGTGAGTACGAAACCGGTTTTGAGAGAGGTGGTC
AAACTCGTGAACACGCCCTATTGGCCAAGACCCAAGGTGTTAATAAGATG
GTTGTCGTCGTAAATAAGATGGATGACCCAACCGTTAACTGGTCTAAGGA
ACGTTACGACCAATGTGTGAGTAATGTCAGCAATTTCTTGAGAGCAATTG
GTTACAACATTAAGACAGACGTTGTATTTATGCCAGTATCCGGCTACAGT
GGTGCAAATTTGAAAGATCACGTAGATCCAAAAGAATGCCCATGGTACAC
CGGCCCAACTCTGTTAGAATATCTGGATACAATGAACCACGTCGACCGTC
ACATCAATGCTCCATTCATGTTGCCTATTGCCGCTAAGATGAAGGATCTA
GGTACCATCGTTGAAGGTAAAATTGAATCCGGTCATATCAAAAAGGGTCA
ATCCACCCTACTGATGCCTAACAAAACCGCTGTGGAAATTCAAAATATTT
ACAACGAAACTGAAAATGAAGTTGATATGGCTATGTGTGGTGAGCAAGTT
AAACTAAGAATCAAAGGTGTTGAAGAAGAAGACATTTCACCAGGTTTTGT
ACTAACATCGCCAAAGAACCCTATCAAGAGTGTTACCAAGTTTGTAGCTC
AAATTGCTATTGTAGAATTAAAATCTATCATAGCAGCCGGTTTTTCATGT
GTTATGCATGTTCATACAGCAATTGAAGAGGTACATATTGTTAAGTTATT
GCACAAATTAGAAAAGGGTACCAACCGTAAGTCAAAGAAACCACCTGCTT
TTGCTAAGAAGGGTATGAAGGTCATCGCTGTTTTAGAAACTGAAGCTCCA
GTTTGTGTGGAAACTTACCAAGATTACCCTCAATTAGGTAGATTCACTTT
GAGAGATCAAGGTACCACAATAGCAATTGGTAAAATTGTTAAAATTGCCG
AGTAA
