# Supplementary material for: Dissection and Design of Yeast Prions
Source: PLoS Biol. 2004 Mar 23;2(4):e86. doi: 10.1371/journal.pbio.0020086 (PMC374241; doi:10.1371/journal.pbio.0020086)
Supplement: Data S1 — (30 KB ZIP). [file pbio.0020086.sd001.zip › Sequence Files/New1(51-100)-GFP.txt]

ATGCAGCGTAATTGGAAACAGGGGGGCAACTACCAACAAGGTGGTTACCA
ATCGTATAACAGTAATTACAACAATTACAACAACTACAACAACTACAACA
ATTATAACAACTACAATAACTATAATAAATACAATGGCCAGGGCTATCAA
agatctcccgaattcatgagtaaaggagaagaacttttcactggagttgt
cccaattcttgttgaattagatggcgatgttaatgggcaaaaattctctg
tcagtggagagggtgaaggtgatgcaacatacggaaaacttacccttaaa
tttatttgcactactgggaagctacctgttccatggccaacacttgtcac
tactttcacttatggtgttcaatgcttttcaagatacccagatcatatga
aacagcatgactttttcaagagtgccatgcccgaaggttatgtacaggaa
agaactatattttacaaagatgacgggaactacaagacacgtgctgaagt
caagtttgaaggtgatacccttgttaatagaatcgagttaaaaggtattg
attttaaagaagatggaaacattcttggacacaaaatggaatacaactat
aactcacataatgtatacatcatggcagacaaaccaaagaatggaatcaa
agttaacttcaaaattagacacaacattaaagatggaagcgttcaattag
cagaccattatcaacaaaatactccaattggcgatggccctgtcctttta
ccagacaaccattacctgtccacacaatctgccctttccaaagatcccaa
cgaaaagagagatcacatgatccttcttgagtttgtaacagctgctggga
ttacacatggcatggatgaactatacaaaTAG
