# Supplementary material for: Dissection and Design of Yeast Prions
Source: PLoS Biol. 2004 Mar 23;2(4):e86. doi: 10.1371/journal.pbio.0020086 (PMC374241; doi:10.1371/journal.pbio.0020086)
Supplement: Data S1 — (30 KB ZIP). [file pbio.0020086.sd001.zip › Sequence Files/New1(51-100)-M-C.txt]

ATGCAGCGTAATTGGAAACAGGGGGGCAACTACCAACAAGGTGGTTACCA
ATCGTATAACAGTAATTACAACAATTACAACAACTACAACAACTACAACA
ATTATAACAACTACAATAACTATAATAAATACAATGGCCAGGGCTATCAA
agatctATGTCTTTGAACGACTTTCAAAAGCAACAAAAGCAGGCCGCTCC
CAAACCAAAGAAGACTTTGAAGCTTGTCTCCAGTTCCGGTATCAAGTTGG
CCAATGCTACCAAGAAGGTTGGCACAAAACCTGCCGAATCTGATAAGAAA
GAGGAAGAGAAGTCTGCTGAAACCAAAGAACCAACTAAAGAGCCAACAAA
GGTCGAAGAACCAGTTAAAAAGGAGGAGAAACCAGTCCAGACTGAAGAAA
AGACGGAGGAAAAATCGGAACTTCCAAAGGTAGAAGACCTTAAAATCTCT
GAATCAACACATAATACCAACAATGCCAATGTTACCAGTGCTGATGCCTT
GATCAAGGAACAGGAAGAAGAAGTGGATGACGAAGTTGTTAACGATATGT
TTGGTGGTAAAGATCACGTTTCTTTAATTTTCATGGGTCATGTTGATGCC
GGTAAATCTACTATGGGTGGTAATCTACTATACTTGACTGGCTCTGTGGA
TAAGAGAACTATTGAGAAATATGAAAGAGAAGCCAAGGATGCAGGCAGAC
AAGGTTGGTACTTGTCATGGGTCATGGATACCAACAAAGAAGAAAGAAAT
GATGGTAAGACTATCGAAGTTGGTAAGGCCTACTTTGAAACTGAAAAAAG
GCGTTATACCATATTGGATGCTCCTGGTCATAAAATGTACGTTTCCGAGA
TGATCGGTGGTGCTTCTCAAGCTGATGTTGGTGTTTTGGTCATTTCCGCC
AGAAAGGGTGAGTACGAAACCGGTTTTGAGAGAGGTGGTCAAACTCGTGA
ACACGCCCTATTGGCCAAGACCCAAGGTGTTAATAAGATGGTTGTCGTCG
TAAATAAGATGGATGACCCAACCGTTAACTGGTCTAAGGAACGTTACGAC
CAATGTGTGAGTAATGTCAGCAATTTCTTGAGAGCAATTGGTTACAACAT
TAAGACAGACGTTGTATTTATGCCAGTATCCGGCTACAGTGGTGCAAATT
TGAAAGATCACGTAGATCCAAAAGAATGCCCATGGTACACCGGCCCAACT
CTGTTAGAATATCTGGATACAATGAACCACGTCGACCGTCACATCAATGC
TCCATTCATGTTGCCTATTGCCGCTAAGATGAAGGATCTAGGTACCATCG
TTGAAGGTAAAATTGAATCCGGTCATATCAAAAAGGGTCAATCCACCCTA
CTGATGCCTAACAAAACCGCTGTGGAAATTCAAAATATTTACAACGAAAC
TGAAAATGAAGTTGATATGGCTATGTGTGGTGAGCAAGTTAAACTAAGAA
TCAAAGGTGTTGAAGAAGAAGACATTTCACCAGGTTTTGTACTAACATCG
CCAAAGAACCCTATCAAGAGTGTTACCAAGTTTGTAGCTCAAATTGCTAT
TGTAGAATTAAAATCTATCATAGCAGCCGGTTTTTCATGTGTTATGCATG
TTCATACAGCAATTGAAGAGGTACATATTGTTAAGTTATTGCACAAATTA
GAAAAGGGTACCAACCGTAAGTCAAAGAAACCACCTGCTTTTGCTAAGAA
GGGTATGAAGGTCATCGCTGTTTTAGAAACTGAAGCTCCAGTTTGTGTGG
AAACTTACCAAGATTACCCTCAATTAGGTAGATTCACTTTGAGAGATCAA
GGTACCACAATAGCAATTGGTAAAATTGTTAAAATTGCCGAGTAA
