# Supplementary material for: Dissection and Design of Yeast Prions
Source: PLoS Biol. 2004 Mar 23;2(4):e86. doi: 10.1371/journal.pbio.0020086 (PMC374241; doi:10.1371/journal.pbio.0020086)
Supplement: Data S1 — (30 KB ZIP). [file pbio.0020086.sd001.zip › Sequence Files/New1(70-100)-GFP.txt]

ATGAGTAATTACAACAATTACAACAACTACAACAACTACAACAATTATAA
CAACTACAATAACTATAATAAATACAATGGCCAGGGCTATCAAagatctg
aattcatgagtaaaggagaagaacttttcactggagttgtcccaattctt
gttgaattagatggcgatgttaatgggcaaaaattctctgtcagtggaga
gggtgaaggtgatgcaacatacggaaaacttacccttaaatttatttgca
ctactgggaagctacctgttccatggccaacacttgtcactactttgtgc
tatggtgttcaatgcttttcaagatacccagatcatatgaaacagcatga
ctttttcaagagtgccatgcccgaaggttatgtacaggaaagaactatat
tttacaaagatgacgggaactacaagacacgtgctgaagtcaagtttgaa
ggtgatacccttgttaatagaatcgagttaaaaggtattgattttaaaga
agatggaaacattcttggacacaaaatggaatacaactataactcacata
atgtatacatcatggcagacaaaccaaagaatggaatcaaagttaacttc
aaaaccagacacaacattaaagatggaagcgttcaattagcagaccatta
tcaacaaaatactccaattggcgatggccctgtccttttaccagacaacc
attacctgtccacacaatctgccctttccaaagatcccaacgaaaagaga
gatcacatgatccttcttgagtttgtaacagctgctgggattacacatgg
catggatgaactatacaatTAG
