# Supplementary material for: Dissection and Design of Yeast Prions
Source: PLoS Biol. 2004 Mar 23;2(4):e86. doi: 10.1371/journal.pbio.0020086 (PMC374241; doi:10.1371/journal.pbio.0020086)
Supplement: Data S1 — (30 KB ZIP). [file pbio.0020086.sd001.zip › Sequence Files/New1(70-100)-M-C.txt]

ATGAGTAATTACAACAATTACAACAACTACAACAACTACAACAATTATAA
CAACTACAATAACTATAATAAATACAATGGCCAGGGCTATCAAagatctA
TGTCTTTGAACGACTTTCAAAAGCAACAAAAGCAGGCCGCTCCCAAACCA
AAGAAGACTTTGAAGCTTGTCTCCAGTTCCGGTATCAAGTTGGCCAATGC
TACCAAGAAGGTTGGCACAAAACCTGCCGAATCTGATAAGAAAGAGGAAG
AGAAGTCTGCTGAAACCAAAGAACCAACTAAAGAGCCAACAAAGGTCGAA
GAACCAGTTAAAAAGGAGGAGAAACCAGTCCAGACTGAAGAAAAGACGGA
GGAAAAATCGGAACTTCCAAAGGTAGAAGACCTTAAAATCTCTGAATCAA
CACATAATACCAACAATGCCAATGTTACCAGTGCTGATGCCTTGATCAAG
GAACAGGAAGAAGAAGTGGATGACGAAGTTGTTAACGATATGTTTGGTGG
TAAAGATCACGTTTCTTTAATTTTCATGGGTCATGTTGATGCCGGTAAAT
CTACTATGGGTGGTAATCTACTATACTTGACTGGCTCTGTGGATAAGAGA
ACTATTGAGAAATATGAAAGAGAAGCCAAGGATGCAGGCAGACAAGGTTG
GTACTTGTCATGGGTCATGGATACCAACAAAGAAGAAAGAAATGATGGTA
AGACTATCGAAGTTGGTAAGGCCTACTTTGAAACTGAAAAAAGGCGTTAT
ACCATATTGGATGCTCCTGGTCATAAAATGTACGTTTCCGAGATGATCGG
TGGTGCTTCTCAAGCTGATGTTGGTGTTTTGGTCATTTCCGCCAGAAAGG
GTGAGTACGAAACCGGTTTTGAGAGAGGTGGTCAAACTCGTGAACACGCC
CTATTGGCCAAGACCCAAGGTGTTAATAAGATGGTTGTCGTCGTAAATAA
GATGGATGACCCAACCGTTAACTGGTCTAAGGAACGTTACGACCAATGTG
TGAGTAATGTCAGCAATTTCTTGAGAGCAATTGGTTACAACATTAAGACA
GACGTTGTATTTATGCCAGTATCCGGCTACAGTGGTGCAAATTTGAAAGA
TCACGTAGATCCAAAAGAATGCCCATGGTACACCGGCCCAACTCTGTTAG
AATATCTGGATACAATGAACCACGTCGACCGTCACATCAATGCTCCATTC
ATGTTGCCTATTGCCGCTAAGATGAAGGATCTAGGTACCATCGTTGAAGG
TAAAATTGAATCCGGTCATATCAAAAAGGGTCAATCCACCCTACTGATGC
CTAACAAAACCGCTGTGGAAATTCAAAATATTTACAACGAAACTGAAAAT
GAAGTTGATATGGCTATGTGTGGTGAGCAAGTTAAACTAAGAATCAAAGG
TGTTGAAGAAGAAGACATTTCACCAGGTTTTGTACTAACATCGCCAAAGA
ACCCTATCAAGAGTGTTACCAAGTTTGTAGCTCAAATTGCTATTGTAGAA
TTAAAATCTATCATAGCAGCCGGTTTTTCATGTGTTATGCATGTTCATAC
AGCAATTGAAGAGGTACATATTGTTAAGTTATTGCACAAATTAGAAAAGG
GTACCAACCGTAAGTCAAAGAAACCACCTGCTTTTGCTAAGAAGGGTATG
AAGGTCATCGCTGTTTTAGAAACTGAAGCTCCAGTTTGTGTGGAAACTTA
CCAAGATTACCCTCAATTAGGTAGATTCACTTTGAGAGATCAAGGTACCA
CAATAGCAATTGGTAAAATTGTTAAAATTGCCGAGTAA
