# Supplementary material for: Dissection and Design of Yeast Prions
Source: PLoS Biol. 2004 Mar 23;2(4):e86. doi: 10.1371/journal.pbio.0020086 (PMC374241; doi:10.1371/journal.pbio.0020086)
Supplement: Data S1 — (30 KB ZIP). [file pbio.0020086.sd001.zip › Sequence Files/PNM2-1(1-123)-M-GFP.txt]

ATGTCGGATTCAAACCAAGGCAACAATCAGCAAAACTACCAGCAATACAG
CCAGAACGGTAACCAACAACAAGGTAACAACAGATACCAAGGTTATCAAG
CTTACAATGCTCAAGCCCAACCTGCAGGTGGGTACTACCAAAATTACCAA
GGTTATTcTGGGTACCAACAAGaTGGCTATCAACAGTACAATCCCGACGC
CGGTTACCAGCAACAGTATAATCCTCAAGGAGGCTATCAACAGTACAATC
CTCAAGGCGGTTATCAGCAGCAATTCAATCCACAAGGTGGCCGTGGAAAT
TACAAAAACTTCAACTACAATAACAATTTGCAAGGATATCAAGCTGGTTT
CCAACCACAGTCTCAAGGTATGTCTTTGAACGACTTTCAAAAGCAACAAA
AGCAGGCCGCTCCCAAACCAAAGAAGACTTTGAAGCTTGTCTCCAGTTCC
GGTATCAAGTTGGCCAATGCTACCAAGAAGGTTGGCACAAAACCTGCCGA
ATCTGATAAGAAAGAGGAAGAGAAGTCTGCTGAAACCAAAGAACCAACTA
AAGAGCCAACAAAGGTCGAAGAACCAGTTAAAAAGGAGGAGAAACCAGTC
CAGACTGAAGAAAAGACGGAGGAAAAATCGGAACTTCCAAAGGTAGAAGA
CCTTAAAATCTCTGAATCAACACATAATACCAACAATGCCAATGTTACCA
GTGCTGATGCCTTGATCAAGGAACAGGAAGAAGAAGTGGATGACGAAGTT
GTTAACGATagatctGAATTCatggtgagcaagggcgaggagctgttcac
cggggtggtgcccatcctggtcgagctggacggcgacgtaaacggccaca
agttcagcgtgtccggcgagggcgagggcgatgccacctacggcaagctg
accctgaagttcatctgcaccaccggcaagctgcccgtgccctggcccac
cctcgtgaccaccttcggctacggcctgcagtgcttcgcccgctaccccg
accacatgaagcagcacgacttcttcaagtccgccatgcccgaaggctac
gtccaggagcgcaccatcttcttcaaggacgacggcaactacaagacccg
cgccgaggtgaagttcgagggcgacaccctggtgaaccgcatcgagctga
agggcatcgacttcaaggaggacggcaacatcctggggcacaagctggag
tacaactacaacagccacaacgtctatatcatggccgacaagcagaagaa
cggcatcaaggtgaacttcaagatccgccacaacatcgaggacggcagcg
tgcagctcgccgaccactaccagcagaacacccccatcggcgacggcccc
gtgctgctgcccgacaaccactacctgagctaccagtccgccctgagcaa
agaccccaacgagaagcgcgatcacatggtcctgctggagttcgtgaccg
ccgccgggatcactctcggcatggacgagctgtacaagtaa
