# Supplementary material for: Dissection and Design of Yeast Prions
Source: PLoS Biol. 2004 Mar 23;2(4):e86. doi: 10.1371/journal.pbio.0020086 (PMC374241; doi:10.1371/journal.pbio.0020086)
Supplement: Data S1 — (30 KB ZIP). [file pbio.0020086.sd001.zip › Sequence Files/Q22(Op)-M-C.txt]

ATGGCCTACTTTGAAAAACAGCAACAGCAACAGCAACAACAGCAGCAACA
ACAGCAGCAACAGCAGCAACAGCAACAACAGCAGGGGGACCTATCAGGAa
gatccATGCCTGCAGGTGGGTACTACCAAAATTACCAAGGTTATTcTGGG
TACCAACAAGGTGGCTATCAACAGTACAATCCCGACGCCGGTTACCAGCA
ACAGTATAATCCTCAAGGAGGCTATCAACAGTACAATCCTCAAGGCGGTT
ATCAGCAGCAATTCAATCCACAAGGTGGCCGTGGAAATTACAAAAACTTC
AACTACAATAACAATTTGCAAGGATATCAAGCTGGTTTCCAACCACAGTC
TCAAGGTATGTCTTTGAACGACTTTCAAAAGCAACAAAAGCAGGCCGCTC
CCAAACCAAAGAAGACTTTGAAGCTTGTCTCCAGTTCCGGTATCAAGTTG
GCCAATGCTACCAAGAAGGTTGGCACAAAACCTGCCGAATCTGATAAGAA
AGAGGAAGAGAAGTCTGCTGAAACCAAAGAACCAACTAAAGAGCCAACAA
AGGTCGAAGAACCAGTTAAAAAGGAGGAGAAACCAGTCCAGACTGAAGAA
AAGACGGAGGAAAAATCGGAACTTCCAAAGGTAGAAGACCTTAAAATCTC
TGAATCAACACATAATACCAACAATGCCAATGTTACCAGTGCTGATGCCT
TGATCAAGGAACAGGAAGAAGAAGTGGATGACGAAGTTGTTAACGATgaa
ttcccatggATGTTTGGTGGTAAAGATCACGTTTCTTTAATTTTCATGGG
TCATGTTGATGCCGGTAAATCTACTATGGGTGGTAATCTACTATACTTGA
CTGGCTCTGTGGATAAGAGAACTATTGAGAAATATGAAAGAGAAGCCAAG
GATGCAGGCAGACAAGGTTGGTACTTGTCATGGGTCATGGATACCAACAA
AGAAGAAAGAAATGATGGTAAGACTATCGAAGTTGGTAAGGCCTACTTTG
AAACTGAAAAAAGGCGTTATACCATATTGGATGCTCCTGGTCATAAAATG
TACGTTTCCGAGATGATCGGTGGTGCTTCTCAAGCTGATGTTGGTGTTTT
GGTCATTTCCGCCAGAAAGGGTGAGTACGAAACCGGTTTTGAGAGAGGTG
GTCAAACTCGTGAACACGCCCTATTGGCCAAGACCCAAGGTGTTAATAAG
ATGGTTGTCGTCGTAAATAAGATGGATGACCCAACCGTTAACTGGTCTAA
GGAACGTTACGACCAATGTGTGAGTAATGTCAGCAATTTCTTGAGAGCAA
TTGGTTACAACATTAAGACAGACGTTGTATTTATGCCAGTATCCGGCTAC
AGTGGTGCAAATTTGAAAGATCACGTAGATCCAAAAGAATGCCCATGGTA
CACCGGCCCAACTCTGTTAGAATATCTGGATACAATGAACCACGTCGACC
GTCACATCAATGCTCCATTCATGTTGCCTATTGCCGCTAAGATGAAGGAT
CTAGGTACCATCGTTGAAGGTAAAATTGAATCCGGTCATATCAAAAAGGG
TCAATCCACCCTACTGATGCCTAACAAAACCGCTGTGGAAATTCAAAATA
TTTACAACGAAACTGAAAATGAAGTTGATATGGCTATGTGTGGTGAGCAA
GTTAAACTAAGAATCAAAGGTGTTGAAGAAGAAGACATTTCACCAGGTTT
TGTACTAACATCGCCAAAGAACCCTATCAAGAGTGTTACCAAGTTTGTAG
CTCAAATTGCTATTGTAGAATTAAAATCTATCATAGCAGCCGGTTTTTCA
TGTGTTATGCATGTTCATACAGCAATTGAAGAGGTACATATTGTTAAGTT
ATTGCACAAATTAGAAAAGGGTACCAACCGTAAGTCAAAGAAACCACCTG
CTTTTGCTAAGAAGGGTATGAAGGTCATCGCTGTTTTAGAAACTGAAGCT
CCAGTTTGTGTGGAAACTTACCAAGATTACCCTCAATTAGGTAGATTCAC
TTTGAGAGATCAAGGTACCACAATAGCAATTGGTAAAATTGTTAAAATTG
CCGAGTAA
