# Supplementary material for: Dissection and Design of Yeast Prions
Source: PLoS Biol. 2004 Mar 23;2(4):e86. doi: 10.1371/journal.pbio.0020086 (PMC374241; doi:10.1371/journal.pbio.0020086)
Supplement: Data S1 — (30 KB ZIP). [file pbio.0020086.sd001.zip › Sequence Files/Q22(Op)-M-GFP.txt]

ATGGCCTACTTTGAAAAACAGCAACAGCAACAGCAACAACAGCAGCAACA
ACAGCAGCAACAGCAGCAACAGCAACAACAGCAGGGGGACCTATCAGGAa
gatccATGCCTGCAGGTGGGTACTACCAAAATTACCAAGGTTATTcTGGG
TACCAACAAGGTGGCTATCAACAGTACAATCCCGACGCCGGTTACCAGCA
ACAGTATAATCCTCAAGGAGGCTATCAACAGTACAATCCTCAAGGCGGTT
ATCAGCAGCAATTCAATCCACAAGGTGGCCGTGGAAATTACAAAAACTTC
AACTACAATAACAATTTGCAAGGATATCAAGCTGGTTTCCAACCACAGTC
TCAAGGTATGTCTTTGAACGACTTTCAAAAGCAACAAAAGCAGGCCGCTC
CCAAACCAAAGAAGACTTTGAAGCTTGTCTCCAGTTCCGGTATCAAGTTG
GCCAATGCTACCAAGAAGGTTGGCACAAAACCTGCCGAATCTGATAAGAA
AGAGGAAGAGAAGTCTGCTGAAACCAAAGAACCAACTAAAGAGCCAACAA
AGGTCGAAGAACCAGTTAAAAAGGAGGAGAAACCAGTCCAGACTGAAGAA
AAGACGGAGGAAAAATCGGAACTTCCAAAGGTAGAAGACCTTAAAATCTC
TGAATCAACACATAATACCAACAATGCCAATGTTACCAGTGCTGATGCCT
TGATCAAGGAACAGGAAGAAGAAGTGGATGACGAAGTTGTTAACGATgaa
ttcatgagtaaaggagaagaacttttcactggagttgtcccaattcttgt
tgaattagatggcgatgttaatgggcaaaaattctctgtcagtggagagg
gtgaaggtgatgcaacatacggaaaacttacccttaaatttatttgcact
actgggaagctacctgttccatggccaacacttgtcactactttgtgcta
tggtgttcaatgcttttcaagatacccagatcatatgaaacagcatgact
ttttcaagagtgccatgcccgaaggttatgtacaggaaagaactatattt
tacaaagatgacgggaactacaagacacgtgctgaagtcaagtttgaagg
tgatacccttgttaatagaatcgagttaaaaggtattgattttaaagaag
atggaaacattcttggacacaaaatggaatacaactataactcacataat
gtatacatcatggcagacaaaccaaagaatggaatcaaagttaacttcaa
aaccagacacaacattaaagatggaagcgttcaattagcagaccattatc
aacaaaatactccaattggcgatggccctgtccttttaccagacaaccat
tacctgtccacacaatctgccctttccaaagatcccaacgaaaagagaga
tcacatgatccttcttgagtttgtaacagctgctgggattacacatggca
tggatgaactatacaatTAG
