# Supplementary material for: Dissection and Design of Yeast Prions
Source: PLoS Biol. 2004 Mar 23;2(4):e86. doi: 10.1371/journal.pbio.0020086 (PMC374241; doi:10.1371/journal.pbio.0020086)
Supplement: Data S1 — (30 KB ZIP). [file pbio.0020086.sd001.zip › Sequence Files/Q62(Op)-M-C.txt]

ATGGCCTACTTTGAAAAACAGCAACAGCAACAGCAACAACAGCAGCAACA
ACAGCAGCAACAGCAGCAACAGCAACAACAGCAACAGCAACAGCAACAAC
AGCAGCAACAACAGCAGCAACAGCAGCAACAGCAACAACAGCAACAGCAA
CAGCAACAACAGCAGCAACAACAGCAGCAACAGCAGCAACAGCAACAACA
GCAGGGGGACCTATCAGGAagatccATGCCTGCAGGTGGGTACTACCAAA
ATTACCAAGGTTATTcTGGGTACCAACAAGGTGGCTATCAACAGTACAAT
CCCGACGCCGGTTACCAGCAACAGTATAATCCTCAAGGAGGCTATCAACA
GTACAATCCTCAAGGCGGTTATCAGCAGCAATTCAATCCACAAGGTGGCC
GTGGAAATTACAAAAACTTCAACTACAATAACAATTTGCAAGGATATCAA
GCTGGTTTCCAACCACAGTCTCAAGGTATGTCTTTGAACGACTTTCAAAA
GCAACAAAAGCAGGCCGCTCCCAAACCAAAGAAGACTTTGAAGCTTGTCT
CCAGTTCCGGTATCAAGTTGGCCAATGCTACCAAGAAGGTTGGCACAAAA
CCTGCCGAATCTGATAAGAAAGAGGAAGAGAAGTCTGCTGAAACCAAAGA
ACCAACTAAAGAGCCAACAAAGGTCGAAGAACCAGTTAAAAAGGAGGAGA
AACCAGTCCAGACTGAAGAAAAGACGGAGGAAAAATCGGAACTTCCAAAG
GTAGAAGACCTTAAAATCTCTGAATCAACACATAATACCAACAATGCCAA
TGTTACCAGTGCTGATGCCTTGATCAAGGAACAGGAAGAAGAAGTGGATG
ACGAAGTTGTTAACGATgaattcccatggATGTTTGGTGGTAAAGATCAC
GTTTCTTTAATTTTCATGGGTCATGTTGATGCCGGTAAATCTACTATGGG
TGGTAATCTACTATACTTGACTGGCTCTGTGGATAAGAGAACTATTGAGA
AATATGAAAGAGAAGCCAAGGATGCAGGCAGACAAGGTTGGTACTTGTCA
TGGGTCATGGATACCAACAAAGAAGAAAGAAATGATGGTAAGACTATCGA
AGTTGGTAAGGCCTACTTTGAAACTGAAAAAAGGCGTTATACCATATTGG
ATGCTCCTGGTCATAAAATGTACGTTTCCGAGATGATCGGTGGTGCTTCT
CAAGCTGATGTTGGTGTTTTGGTCATTTCCGCCAGAAAGGGTGAGTACGA
AACCGGTTTTGAGAGAGGTGGTCAAACTCGTGAACACGCCCTATTGGCCA
AGACCCAAGGTGTTAATAAGATGGTTGTCGTCGTAAATAAGATGGATGAC
CCAACCGTTAACTGGTCTAAGGAACGTTACGACCAATGTGTGAGTAATGT
CAGCAATTTCTTGAGAGCAATTGGTTACAACATTAAGACAGACGTTGTAT
TTATGCCAGTATCCGGCTACAGTGGTGCAAATTTGAAAGATCACGTAGAT
CCAAAAGAATGCCCATGGTACACCGGCCCAACTCTGTTAGAATATCTGGA
TACAATGAACCACGTCGACCGTCACATCAATGCTCCATTCATGTTGCCTA
TTGCCGCTAAGATGAAGGATCTAGGTACCATCGTTGAAGGTAAAATTGAA
TCCGGTCATATCAAAAAGGGTCAATCCACCCTACTGATGCCTAACAAAAC
CGCTGTGGAAATTCAAAATATTTACAACGAAACTGAAAATGAAGTTGATA
TGGCTATGTGTGGTGAGCAAGTTAAACTAAGAATCAAAGGTGTTGAAGAA
GAAGACATTTCACCAGGTTTTGTACTAACATCGCCAAAGAACCCTATCAA
GAGTGTTACCAAGTTTGTAGCTCAAATTGCTATTGTAGAATTAAAATCTA
TCATAGCAGCCGGTTTTTCATGTGTTATGCATGTTCATACAGCAATTGAA
GAGGTACATATTGTTAAGTTATTGCACAAATTAGAAAAGGGTACCAACCG
TAAGTCAAAGAAACCACCTGCTTTTGCTAAGAAGGGTATGAAGGTCATCG
CTGTTTTAGAAACTGAAGCTCCAGTTTGTGTGGAAACTTACCAAGATTAC
CCTCAATTAGGTAGATTCACTTTGAGAGATCAAGGTACCACAATAGCAAT
TGGTAAAATTGTTAAAATTGCCGAGTAA
