# Supplementary material for: Dissection and Design of Yeast Prions
Source: PLoS Biol. 2004 Mar 23;2(4):e86. doi: 10.1371/journal.pbio.0020086 (PMC374241; doi:10.1371/journal.pbio.0020086)
Supplement: Data S1 — (30 KB ZIP). [file pbio.0020086.sd001.zip › Sequence Files/Q62(Op)-M-GFP.txt]

ATGGCCTACTTTGAAAAACAGCAACAGCAACAGCAACAACAGCAGCAACA
ACAGCAGCAACAGCAGCAACAGCAACAACAGCAACAGCAACAGCAACAAC
AGCAGCAACAACAGCAGCAACAGCAGCAACAGCAACAACAGCAACAGCAA
CAGCAACAACAGCAGCAACAACAGCAGCAACAGCAGCAACAGCAACAACA
GCAGGGGGACCTATCAGGAagatccATGCCTGCAGGTGGGTACTACCAAA
ATTACCAAGGTTATTcTGGGTACCAACAAGGTGGCTATCAACAGTACAAT
CCCGACGCCGGTTACCAGCAACAGTATAATCCTCAAGGAGGCTATCAACA
GTACAATCCTCAAGGCGGTTATCAGCAGCAATTCAATCCACAAGGTGGCC
GTGGAAATTACAAAAACTTCAACTACAATAACAATTTGCAAGGATATCAA
GCTGGTTTCCAACCACAGTCTCAAGGTATGTCTTTGAACGACTTTCAAAA
GCAACAAAAGCAGGCCGCTCCCAAACCAAAGAAGACTTTGAAGCTTGTCT
CCAGTTCCGGTATCAAGTTGGCCAATGCTACCAAGAAGGTTGGCACAAAA
CCTGCCGAATCTGATAAGAAAGAGGAAGAGAAGTCTGCTGAAACCAAAGA
ACCAACTAAAGAGCCAACAAAGGTCGAAGAACCAGTTAAAAAGGAGGAGA
AACCAGTCCAGACTGAAGAAAAGACGGAGGAAAAATCGGAACTTCCAAAG
GTAGAAGACCTTAAAATCTCTGAATCAACACATAATACCAACAATGCCAA
TGTTACCAGTGCTGATGCCTTGATCAAGGAACAGGAAGAAGAAGTGGATG
ACGAAGTTGTTAACGATgaattcatgagtaaaggagaagaacttttcact
ggagttgtcccaattcttgttgaattagatggcgatgttaatgggcaaaa
attctctgtcagtggagagggtgaaggtgatgcaacatacggaaaactta
cccttaaatttatttgcactactgggaagctacctgttccatggccaaca
cttgtcactactttcacttatggtgttcaatgcttttcaagatacccaga
tcatatgaaacagcatgactttttcaagagtgccatgcccgaaggttatg
tacaggaaagaactatattttacaaagatgacgggaactacaagacacgt
gctgaagtcaagtttgaaggtgatacccttgttaatagaatcgagttaaa
aggtattgattttaaagaagatggaaacattcttggacacaaaatggaat
acaactataactcacataatgtatacatcatggcagacaaaccaaagaat
ggaatcaaagttaacttcaaaattagacacaacattaaagatggaagcgt
tcaattagcagaccattatcaacaaaatactccaattggcgatggccctg
tccttttaccagacaaccattacctgtccacacaatctgccctttccaaa
gatcccaacgaaaagagagatcacatgatccttcttgagtttgtaacagc
tgctgggattacacatggcatggatgaactatacaaaTAG
