# Supplementary material for: Dissection and Design of Yeast Prions
Source: PLoS Biol. 2004 Mar 23;2(4):e86. doi: 10.1371/journal.pbio.0020086 (PMC374241; doi:10.1371/journal.pbio.0020086)
Supplement: Data S1 — (30 KB ZIP). [file pbio.0020086.sd001.zip › Sequence Files/Q62-GFP.txt]

ATGGCCTACTTTGAAAAACAGCAACAGCAACAGCAACAACAGCAGCAACA
ACAGCAGCAACAGCAGCAACAGCAACAACAGCAACAGCAACAGCAACAAC
AGCAGCAACAACAGCAGCAACAGCAGCAACAGCAACAACAGCAACAGCAA
CAGCAACAACAGCAGCAACAACAGCAGCAACAGCAGCAACAGCAACAACA
GCAGGGGGACCTATCAGGAagatctcccgaattcatgagtaaaggagaag
aacttttcactggagttgtcccaattcttgttgaattagatggcgatgtt
aatgggcaaaaattctctgtcagtggagagggtgaaggtgatgcaacata
cggaaaacttacccttaaatttatttgcactactgggaagctacctgttc
catggccaacacttgtcactactttcacttatggtgttcaatgcttttca
agatacccagatcatatgaaacagcatgactttttcaagagtgccatgcc
cgaaggttatgtacaggaaagaactatattttacaaagatgacgggaact
acaagacacgtgctgaagtcaagtttgaaggtgatacccttgttaataga
atcgagttaaaaggtattgattttaaagaagatggaaacattcttggaca
caaaatggaatacaactataactcacataatgtatacatcatggcagaca
aaccaaagaatggaatcaaagttaacttcaaaattagacacaacattaaa
gatggaagcgttcaattagcagaccattatcaacaaaatactccaattgg
cgatggccctgtccttttaccagacaaccattacctgtccacacaatctg
ccctttccaaagatcccaacgaaaagagagatcacatgatccttcttgag
tttgtaacagctgctgggattacacatggcatggatgaactatacaaaTA
G
