# Supplementary material for: Dissection and Design of Yeast Prions
Source: PLoS Biol. 2004 Mar 23;2(4):e86. doi: 10.1371/journal.pbio.0020086 (PMC374241; doi:10.1371/journal.pbio.0020086)
Supplement: Data S1 — (30 KB ZIP). [file pbio.0020086.sd001.zip › Sequence Files/SUP35(1-123)-M-7XHIS.txt]

ATGTCGGATTCAAACCAAGGCAACAATCAGCAAAACTACCAGCAATACAG
CCAGAACGGTAACCAACAACAAGGTAACAACAGATACCAAGGTTATCAAG
CTTACAATGCTCAAGCCCAACCTGCAGGTGGGTACTACCAAAATTACCAA
GGTTATTCTGGGTACCAACAAGGTGGCTATCAACAGTACAATCCCGACGC
CGGTTACCAGCAACAGTATAATCCTCAAGGAGGCTATCAACAGTACAATC
CTCAAGGCGGTTATCAGCAGCAATTCAATCCACAAGGTGGCCGTGGAAAT
TACAAAAACTTCAACTACAATAACAATTTGCAAGGATATCAAGCTGGTTT
CCAACCACAGTCTCAAGGTATGTCTTTGAACGACTTTCAAAAGCAACAAA
AGCAGGCCGCTCCCAAACCAAAGAAGACTTTGAAGCTTGTCTCCAGTTCC
GGTATCAAGTTGGCCAATGCTACCAAGAAGGTTGGCACAAAACCTGCCGA
ATCTGATAAGAAAGAGGAAGAGAAGTCTGCTGAAACCAAAGAACCAACTA
AAGAGCCAACAAAGGTCGAAGAACCAGTTAAAAAGGAGGAGAAACCAGTC
CAGACTGAAGAAAAGACGGAGGAAAAATCGGAACTTCCAAAGGTAGAAGA
CCTTAAAATCTCTGAATCAACACATAATACCAACAATGCCAATGTTACCA
GTGCTGATGCCTTGATCAAGGAACAGGAAGAAGAAGTGGATGACGAAGTT
GTTAACGATCATCATCACCATCACCACCATTAA
