# Supplementary material for: Dissection and Design of Yeast Prions
Source: PLoS Biol. 2004 Mar 23;2(4):e86. doi: 10.1371/journal.pbio.0020086 (PMC374241; doi:10.1371/journal.pbio.0020086)
Supplement: Data S1 — (30 KB ZIP). [file pbio.0020086.sd001.zip › Sequence Files/Sup35 N(1-38)-M-C.txt]

ATGTCGGATTCAAACCAAGGCAACAATCAGCAAAACTACCAGCAATACAG
CCAGAACGGTAACCAACAACAAGGTAACAACAGATACCAAGGTTATCAAG
CTTACAATGCTCAAagatctATGTCTTTGAACGACTTTCAAAAGCAACAA
AAGCAGGCCGCTCCCAAACCAAAGAAGACTTTGAAGCTTGTCTCCAGTTC
CGGTATCAAGTTGGCCAATGCTACCAAGAAGGTTGGCACAAAACCTGCCG
AATCTGATAAGAAAGAGGAAGAGAAGTCTGCTGAAACCAAAGAACCAACT
AAAGAGCCAACAAAGGTCGAAGAACCAGTTAAAAAGGAGGAGAAACCAGT
CCAGACTGAAGAAAAGACGGAGGAAAAATCGGAACTTCCAAAGGTAGAAG
ACCTTAAAATCTCTGAATCAACACATAATACCAACAATGCCAATGTTACC
AGTGCTGATGCCTTGATCAAGGAACAGGAAGAAGAAGTGGATGACGAAGT
TGTTAACGATGAATTCccatggATGTTTGGTGGTAAAGATCACGTTTCTT
TAATTTTCATGGGTCATGTTGATGCCGGTAAATCTACTATGGGTGGTAAT
CTACTATACTTGACTGGCTCTGTGGATAAGAGAACTATTGAGAAATATGA
AAGAGAAGCCAAGGATGCAGGCAGACAAGGTTGGTACTTGTCATGGGTCA
TGGATACCAACAAAGAAGAAAGAAATGATGGTAAGACTATCGAAGTTGGT
AAGGCCTACTTTGAAACTGAAAAAAGGCGTTATACCATATTGGATGCTCC
TGGTCATAAAATGTACGTTTCCGAGATGATCGGTGGTGCTTCTCAAGCTG
ATGTTGGTGTTTTGGTCATTTCCGCCAGAAAGGGTGAGTACGAAACCGGT
TTTGAGAGAGGTGGTCAAACTCGTGAACACGCCCTATTGGCCAAGACCCA
AGGTGTTAATAAGATGGTTGTCGTCGTAAATAAGATGGATGACCCAACCG
TTAACTGGTCTAAGGAACGTTACGACCAATGTGTGAGTAATGTCAGCAAT
TTCTTGAGAGCAATTGGTTACAACATTAAGACAGACGTTGTATTTATGCC
AGTATCCGGCTACAGTGGTGCAAATTTGAAAGATCACGTAGATCCAAAAG
AATGCCCATGGTACACCGGCCCAACTCTGTTAGAATATCTGGATACAATG
AACCACGTCGACCGTCACATCAATGCTCCATTCATGTTGCCTATTGCCGC
TAAGATGAAGGATCTAGGTACCATCGTTGAAGGTAAAATTGAATCCGGTC
ATATCAAAAAGGGTCAATCCACCCTACTGATGCCTAACAAAACCGCTGTG
GAAATTCAAAATATTTACAACGAAACTGAAAATGAAGTTGATATGGCTAT
GTGTGGTGAGCAAGTTAAACTAAGAATCAAAGGTGTTGAAGAAGAAGACA
TTTCACCAGGTTTTGTACTAACATCGCCAAAGAACCCTATCAAGAGTGTT
ACCAAGTTTGTAGCTCAAATTGCTATTGTAGAATTAAAATCTATCATAGC
AGCCGGTTTTTCATGTGTTATGCATGTTCATACAGCAATTGAAGAGGTAC
ATATTGTTAAGTTATTGCACAAATTAGAAAAGGGTACCAACCGTAAGTCA
AAGAAACCACCTGCTTTTGCTAAGAAGGGTATGAAGGTCATCGCTGTTTT
AGAAACTGAAGCTCCAGTTTGTGTGGAAACTTACCAAGATTACCCTCAAT
TAGGTAGATTCACTTTGAGAGATCAAGGTACCACAATAGCAATTGGTAAA
ATTGTTAAAATTGCCGAGTAA
