# Supplementary material for: Dissection and Design of Yeast Prions
Source: PLoS Biol. 2004 Mar 23;2(4):e86. doi: 10.1371/journal.pbio.0020086 (PMC374241; doi:10.1371/journal.pbio.0020086)
Supplement: Data S1 — (30 KB ZIP). [file pbio.0020086.sd001.zip › Sequence Files/Sup35 N(1-38)-M-GFP.txt]

ATGTCGGATTCAAACCAAGGCAACAATCAGCAAAACTACCAGCAATACAG
CCAGAACGGTAACCAACAACAAGGTAACAACAGATACCAAGGTTATCAAG
CTTACAATGCTCAAagatctATGTCTTTGAACGACTTTCAAAAGCAACAA
AAGCAGGCCGCTCCCAAACCAAAGAAGACTTTGAAGCTTGTCTCCAGTTC
CGGTATCAAGTTGGCCAATGCTACCAAGAAGGTTGGCACAAAACCTGCCG
AATCTGATAAGAAAGAGGAAGAGAAGTCTGCTGAAACCAAAGAACCAACT
AAAGAGCCAACAAAGGTCGAAGAACCAGTTAAAAAGGAGGAGAAACCAGT
CCAGACTGAAGAAAAGACGGAGGAAAAATCGGAACTTCCAAAGGTAGAAG
ACCTTAAAATCTCTGAATCAACACATAATACCAACAATGCCAATGTTACC
AGTGCTGATGCCTTGATCAAGGAACAGGAAGAAGAAGTGGATGACGAAGT
TGTTAACGATagatctgaattcatgagtaaaggagaagaacttttcactg
gagttgtcccaattcttgttgaattagatggcgatgttaatgggcaaaaa
ttctctgtcagtggagagggtgaaggtgatgcaacatacggaaaacttac
ccttaaatttatttgcactactgggaagctacctgttccatggccaacac
ttgtcactactttgtgctatggtgttcaatgcttttcaagatacccagat
catatgaaacagcatgactttttcaagagtgccatgcccgaaggttatgt
acaggaaagaactatattttacaaagatgacgggaactacaagacacgtg
ctgaagtcaagtttgaaggtgatacccttgttaatagaatcgagttaaaa
ggtattgattttaaagaagatggaaacattcttggacacaaaatggaata
caactataactcacataatgtatacatcatggcagacaaaccaaagaatg
gaatcaaagttaacttcaaaaccagacacaacattaaagatggaagcgtt
caattagcagaccattatcaacaaaatactccaattggcgatggccctgt
ccttttaccagacaaccattacctgtccacacaatctgccctttccaaag
atcccaacgaaaagagagatcacatgatccttcttgagtttgtaacagct
gctgggattacacatggcatggatgaactatacaatTAG
