# Supplementary material for: Dissection and Design of Yeast Prions
Source: PLoS Biol. 2004 Mar 23;2(4):e86. doi: 10.1371/journal.pbio.0020086 (PMC374241; doi:10.1371/journal.pbio.0020086)
Supplement: Data S1 — (30 KB ZIP). [file pbio.0020086.sd001.zip › Sequence Files/Sup35 N(1-38, 56-123)-M-GFP.txt]

ATGTCGGATTCcAACCAAGGCAACAATCAGCAAAACTACCAGCAATACAG
CCAGAACGGTAACCAACAACAAGGTAACAACAGATACCAAGGTTATCAAG
CTTACAATGCTCAAagatctCAACAAGGTGGCTATCAACAGTACAATCCC
GACGCCGGTTACCAGCAACAGTATAATCCTCAAGGAGGCTATCAACAGTA
CAATCCTCAAGGCGGTTATCAGCAGCAATTCAATCCACAAGGTGGCCGTG
GAAATTACAAAAACTTCAACTACAATAACAATTTGCAAGGATATCAAGCT
GGTTTCCAACCACAGTCTCAAGGTATGTCTTTGAACGACTTTCAAAAGCA
ACAAAAGCAGGCCGCTCCCAAACCAAAGAAGACTTTGAAGCTTGTCTCCA
GTTCCGGTATCAAGTTGGCCAATGCTACCAAGAAGGTTGGCACAAAACCT
GCCGAATCTGATAAGAAAGAGGAAGAGAAGTCTGCTGAAACCAAAGAACC
AACTAAAGAGCCAACAAAGGTCGAAGAACCAGTTAAAAAGGAGGAGAAAC
CAGTCCAGACTGAAGAAAAGACGGAGGAAAAATCGGAACTTCCAAAGGTA
GAAGACCTTAAAATCTCTGAATCAACACATAATACCAACAATGCCAATGT
TACCAGTGCTGATGCCTTGATCAAGGAACAGGAAGAAGAAGTGGATGACG
AAGTTGTTAACGATGAATTCatggtgagcaagggcgaggagctgttcacc
ggggtggtgcccatcctggtcgagctggacggcgacgtaaacggccacaa
gttcagcgtgtccggcgagggcgagggcgatgccacctacggcaagctga
ccctgaagttcatctgcaccaccggcaagctgcccgtgccctggcccacc
ctcgtgaccaccttcggctacggcctgcagtgcttcgcccgctaccccga
ccacatgaagcagcacgacttcttcaagtccgccatgcccgaaggctacg
tccaggagcgcaccatcttcttcaaggacgacggcaactacaagacccgc
gccgaggtgaagttcgagggcgacaccctggtgaaccgcatcgagctgaa
gggcatcgacttcaaggaggacggcaacatcctggggcacaagctggagt
acaactacaacagccacaacgtctatatcatggccgacaagcagaagaac
ggcatcaaggtgaacttcaagatccgccacaacatcgaggacggcagcgt
gcagctcgccgaccactaccagcagaacacccccatcggcgacggccccg
tgctgctgcccgacaaccactacctgagctaccagtccgccctgagcaaa
gaccccaacgagaagcgcgatcacatggtcctgctggagttcgtgaccgc
cgccgggatcactctcggcatggacgagctgtacaagtaa
