# Supplementary material for: Dissection and Design of Yeast Prions
Source: PLoS Biol. 2004 Mar 23;2(4):e86. doi: 10.1371/journal.pbio.0020086 (PMC374241; doi:10.1371/journal.pbio.0020086)
Supplement: Data S1 — (30 KB ZIP). [file pbio.0020086.sd001.zip › Sequence Files/Sup35 N(1-49)-M-C.txt]

ATGTCGGATTCAAACCAAGGCAACAATCAGCAAAACTACCAGCAATACAG
CCAGAACGGTAACCAACAACAAGGTAACAACAGATACCAAGGTTATCAAG
CTTACAATGCTCAAGCCCAACCTGCAGGTGGGTACTACCAAAATTACCga
tatcAAGCTGGTTTCCAACCACAGTCTCAAGGTATGTCTTTGAACGACTT
TCAAAAGCAACAAAAGCAGGCCGCTCCCAAACCAAAGAAGACTTTGAAGC
TTGTCTCCAGTTCCGGTATCAAGTTGGCCAATGCTACCAAGAAGGTTGGC
ACAAAACCTGCCGAATCTGATAAGAAAGAGGAAGAGAAGTCTGCTGAAAC
CAAAGAACCAACTAAAGAGCCAACAAAGGTCGAAGAACCAGTTAAAAAGG
AGGAGAAACCAGTCCAGACTGAAGAAAAGACGGAGGAAAAATCGGAACTT
CCAAAGGTAGAAGACCTTAAAATCTCTGAATCAACACATAATACCAACAA
TGCCAATGTTACCAGTGCTGATGCCTTGATCAAGGAACAGGAAGAAGAAG
TGGATGACGAAGTTGTTAACGATagatctGAATTCccatggATGTTTGGT
GGTAAAGATCACGTTTCTTTAATTTTCATGGGTCATGTTGATGCCGGTAA
ATCTACTATGGGTGGTAATCTACTATACTTGACTGGCTCTGTGGATAAGA
GAACTATTGAGAAATATGAAAGAGAAGCCAAGGATGCAGGCAGACAAGGT
TGGTACTTGTCATGGGTCATGGATACCAACAAAGAAGAAAGAAATGATGG
TAAGACTATCGAAGTTGGTAAGGCCTACTTTGAAACTGAAAAAAGGCGTT
ATACCATATTGGATGCTCCTGGTCATAAAATGTACGTTTCCGAGATGATC
GGTGGTGCTTCTCAAGCTGATGTTGGTGTTTTGGTCATTTCCGCCAGAAA
GGGTGAGTACGAAACCGGTTTTGAGAGAGGTGGTCAAACTCGTGAACACG
CCCTATTGGCCAAGACCCAAGGTGTTAATAAGATGGTTGTCGTCGTAAAT
AAGATGGATGACCCAACCGTTAACTGGTCTAAGGAACGTTACGACCAATG
TGTGAGTAATGTCAGCAATTTCTTGAGAGCAATTGGTTACAACATTAAGA
CAGACGTTGTATTTATGCCAGTATCCGGCTACAGTGGTGCAAATTTGAAA
GATCACGTAGATCCAAAAGAATGCCCATGGTACACCGGCCCAACTCTGTT
AGAATATCTGGATACAATGAACCACGTCGACCGTCACATCAATGCTCCAT
TCATGTTGCCTATTGCCGCTAAGATGAAGGATCTAGGTACCATCGTTGAA
GGTAAAATTGAATCCGGTCATATCAAAAAGGGTCAATCCACCCTACTGAT
GCCTAACAAAACCGCTGTGGAAATTCAAAATATTTACAACGAAACTGAAA
ATGAAGTTGATATGGCTATGTGTGGTGAGCAAGTTAAACTAAGAATCAAA
GGTGTTGAAGAAGAAGACATTTCACCAGGTTTTGTACTAACATCGCCAAA
GAACCCTATCAAGAGTGTTACCAAGTTTGTAGCTCAAATTGCTATTGTAG
AATTAAAATCTATCATAGCAGCCGGTTTTTCATGTGTTATGCATGTTCAT
ACAGCAATTGAAGAGGTACATATTGTTAAGTTATTGCACAAATTAGAAAA
GGGTACCAACCGTAAGTCAAAGAAACCACCTGCTTTTGCTAAGAAGGGTA
TGAAGGTCATCGCTGTTTTAGAAACTGAAGCTCCAGTTTGTGTGGAAACT
TACCAAGATTACCCTCAATTAGGTAGATTCACTTTGAGAGATCAAGGTAC
CACAATAGCAATTGGTAAAATTGTTAAAATTGCCGAGTAA
