# Supplementary material for: Dissection and Design of Yeast Prions
Source: PLoS Biol. 2004 Mar 23;2(4):e86. doi: 10.1371/journal.pbio.0020086 (PMC374241; doi:10.1371/journal.pbio.0020086)
Supplement: Data S1 — (30 KB ZIP). [file pbio.0020086.sd001.zip › Sequence Files/Sup35 N(1-49)-M-GFP.txt]

ATGTCGGATTCAAACCAAGGCAACAATCAGCAAAACTACCAGCAATACAG
CCAGAACGGTAACCAACAACAAGGTAACAACAGATACCAAGGTTATCAAG
CTTACAATGCTCAAGCCCAACCTGCAGGTGGGTACTACCAAAATTACCga
tatcAAGCTGGTTTCCAACCACAGTCTCAAGGTATGTCTTTGAACGACTT
TCAAAAGCAACAAAAGCAGGCCGCTCCCAAACCAAAGAAGACTTTGAAGC
TTGTCTCCAGTTCCGGTATCAAGTTGGCCAATGCTACCAAGAAGGTTGGC
ACAAAACCTGCCGAATCTGATAAGAAAGAGGAAGAGAAGTCTGCTGAAAC
CAAAGAACCAACTAAAGAGCCAACAAAGGTCGAAGAACCAGTTAAAAAGG
AGGAGAAACCAGTCCAGACTGAAGAAAAGACGGAGGAAAAATCGGAACTT
CCAAAGGTAGAAGACCTTAAAATCTCTGAATCAACACATAATACCAACAA
TGCCAATGTTACCAGTGCTGATGCCTTGATCAAGGAACAGGAAGAAGAAG
TGGATGACGAAGTTGTTAACGATagatctGAATTCatggtgagcaagggc
gaggagctgttcaccggggtggtgcccatcctggtcgagctggacggcga
cgtaaacggccacaagttcagcgtgtccggcgagggcgagggcgatgcca
cctacggcaagctgaccctgaagttcatctgcaccaccggcaagctgccc
gtgccctggcccaccctcgtgaccaccttcggctacggcctgcagtgctt
cgcccgctaccccgaccacatgaagcagcacgacttcttcaagtccgcca
tgcccgaaggctacgtccaggagcgcaccatcttcttcaaggacgacggc
aactacaagacccgcgccgaggtgaagttcgagggcgacaccctggtgaa
ccgcatcgagctgaagggcatcgacttcaaggaggacggcaacatcctgg
ggcacaagctggagtacaactacaacagccacaacgtctatatcatggcc
gacaagcagaagaacggcatcaaggtgaacttcaagatccgccacaacat
cgaggacggcagcgtgcagctcgccgaccactaccagcagaacaccccca
tcggcgacggccccgtgctgctgcccgacaaccactacctgagctaccag
tccgccctgagcaaagaccccaacgagaagcgcgatcacatggtcctgct
ggagttcgtgaccgccgccgggatcactctcggcatggacgagctgtaca
agtaa
