# Supplementary material for: Dissection and Design of Yeast Prions
Source: PLoS Biol. 2004 Mar 23;2(4):e86. doi: 10.1371/journal.pbio.0020086 (PMC374241; doi:10.1371/journal.pbio.0020086)
Supplement: Data S1 — (30 KB ZIP). [file pbio.0020086.sd001.zip › Sequence Files/Sup35 N(1-57)-M-GFP.txt]

ATGTCGGATTCAAACCAAGGCAACAATCAGCAAAACTACCAGCAATACAG
CCAGAACGGTAACCAACAACAAGGTAACAACAGATACCAAGGTTATCAAG
CTTACAATGCTCAAGCCCAACCTGCAGGTGGGTACTACCAAAATTACCAA
GGTTATTcTGGGTACCAACAAGGATATCAAGCTGGTTTCCAACCACAGTC
TCAAGGTATGTCTTTGAACGACTTTCAAAAGCAACAAAAGCAGGCCGCTC
CCAAACCAAAGAAGACTTTGAAGCTTGTCTCCAGTTCCGGTATCAAGTTG
GCCAATGCTACCAAGAAGGTTGGCACAAAACCTGCCGAATCTGATAAGAA
AGAGGAAGAGAAGTCTGCTGAAACCAAAGAACCAACTAAAGAGCCAACAA
AGGTCGAAGAACCAGTTAAAAAGGAGGAGAAACCAGTCCAGACTGAAGAA
AAGACGGAGGAAAAATCGGAACTTCCAAAGGTAGAAGACCTTAAAATCTC
TGAATCAACACATAATACCAACAATGCCAATGTTACCAGTGCTGATGCCT
TGATCAAGGAACAGGAAGAAGAAGTGGATGACGAAGTTGTTAACGATaga
tctGAATTCatggtgagcaagggcgaggagctgttcaccggggtggtgcc
catcctggtcgagctggacggcgacgtaaacggccacaagttcagcgtgt
ccggcgagggcgagggcgatgccacctacggcaagctgaccctgaagttc
atctgcaccaccggcaagctgcccgtgccctggcccaccctcgtgaccac
cttcggctacggcctgcagtgcttcgcccgctaccccgaccacatgaagc
agcacgacttcttcaagtccgccatgcccgaaggctacgtccaggagcgc
accatcttcttcaaggacgacggcaactacaagacccgcgccgaggtgaa
gttcgagggcgacaccctggtgaaccgcatcgagctgaagggcatcgact
tcaaggaggacggcaacatcctggggcacaagctggagtacaactacaac
agccacaacgtctatatcatggccgacaagcagaagaacggcatcaaggt
gaacttcaagatccgccacaacatcgaggacggcagcgtgcagctcgccg
accactaccagcagaacacccccatcggcgacggccccgtgctgctgccc
gacaaccactacctgagctaccagtccgccctgagcaaagaccccaacga
gaagcgcgatcacatggtcctgctggagttcgtgaccgccgccgggatca
ctctcggcatggacgagctgtacaagtaa
