# Supplementary material for: Dissection and Design of Yeast Prions
Source: PLoS Biol. 2004 Mar 23;2(4):e86. doi: 10.1371/journal.pbio.0020086 (PMC374241; doi:10.1371/journal.pbio.0020086)
Supplement: Data S1 — (30 KB ZIP). [file pbio.0020086.sd001.zip › Sequence Files/Sup35 N(1-64)-M-GFP.txt]

ATGTCGGATTCAAACCAAGGCAACAATCAGCAAAACTACCAGCAATACAG
CCAGAACGGTAACCAACAACAAGGTAACAACAGATACCAAGGTTATCAAG
CTTACAATGCTCAAGCCCAACCTGCAGGTGGGTACTACCAAAATTACCAA
GGTTATTcTGGGTACCAACAAGGTGGCTATCAACAGTACAATCGATATCA
AGCTGGTTTCCAACCACAGTCTCAAGGTATGTCTTTGAACGACTTTCAAA
AGCAACAAAAGCAGGCCGCTCCCAAACCAAAGAAGACTTTGAAGCTTGTC
TCCAGTTCCGGTATCAAGTTGGCCAATGCTACCAAGAAGGTTGGCACAAA
ACCTGCCGAATCTGATAAGAAAGAGGAAGAGAAGTCTGCTGAAACCAAAG
AACCAACTAAAGAGCCAACAAAGGTCGAAGAACCAGTTAAAAAGGAGGAG
AAACCAGTCCAGACTGAAGAAAAGACGGAGGAAAAATCGGAACTTCCAAA
GGTAGAAGACCTTAAAATCTCTGAATCAACACATAATACCAACAATGCCA
ATGTTACCAGTGCTGATGCCTTGATCAAGGAACAGGAAGAAGAAGTGGAT
GACGAAGTTGTTAACGATagatctGAATTCatggtgagcaagggcgagga
gctgttcaccggggtggtgcccatcctggtcgagctggacggcgacgtaa
acggccacaagttcagcgtgtccggcgagggcgagggcgatgccacctac
ggcaagctgaccctgaagttcatctgcaccaccggcaagctgcccgtgcc
ctggcccaccctcgtgaccaccttcggctacggcctgcagtgcttcgccc
gctaccccgaccacatgaagcagcacgacttcttcaagtccgccatgccc
gaaggctacgtccaggagcgcaccatcttcttcaaggacgacggcaacta
caagacccgcgccgaggtgaagttcgagggcgacaccctggtgaaccgca
tcgagctgaagggcatcgacttcaaggaggacggcaacatcctggggcac
aagctggagtacaactacaacagccacaacgtctatatcatggccgacaa
gcagaagaacggcatcaaggtgaacttcaagatccgccacaacatcgagg
acggcagcgtgcagctcgccgaccactaccagcagaacacccccatcggc
gacggccccgtgctgctgcccgacaaccactacctgagctaccagtccgc
cctgagcaaagaccccaacgagaagcgcgatcacatggtcctgctggagt
tcgtgaccgccgccgggatcactctcggcatggacgagctgtacaagtaa
