# Supplementary material for: Dissection and Design of Yeast Prions
Source: PLoS Biol. 2004 Mar 23;2(4):e86. doi: 10.1371/journal.pbio.0020086 (PMC374241; doi:10.1371/journal.pbio.0020086)
Supplement: Data S1 — (30 KB ZIP). [file pbio.0020086.sd001.zip › Sequence Files/Sup35 N(1-74)-M-C.txt]

ATGTCGGATTCAAACCAAGGCAACAATCAGCAAAACTACCAGCAATACAG
CCAGAACGGTAACCAACAACAAGGTAACAACAGATACCAAGGTTATCAAG
CTTACAATGCTCAAGCCCAACCTGCAGGTGGGTACTACCAAAATTACCAA
GGTTATTcTGGGTACCAACAAGGTGGCTATCAACAGTACAATCCCGACGC
CGGTTACCAGCAACAGTATAATCgatatcAAGCTGGTTTCCAACCACAGT
CTCAAGGTATGTCTTTGAACGACTTTCAAAAGCAACAAAAGCAGGCCGCT
CCCAAACCAAAGAAGACTTTGAAGCTTGTCTCCAGTTCCGGTATCAAGTT
GGCCAATGCTACCAAGAAGGTTGGCACAAAACCTGCCGAATCTGATAAGA
AAGAGGAAGAGAAGTCTGCTGAAACCAAAGAACCAACTAAAGAGCCAACA
AAGGTCGAAGAACCAGTTAAAAAGGAGGAGAAACCAGTCCAGACTGAAGA
AAAGACGGAGGAAAAATCGGAACTTCCAAAGGTAGAAGACCTTAAAATCT
CTGAATCAACACATAATACCAACAATGCCAATGTTACCAGTGCTGATGCC
TTGATCAAGGAACAGGAAGAAGAAGTGGATGACGAAGTTGTTAACGATag
atctGAATTCccatggATGTTTGGTGGTAAAGATCACGTTTCTTTAATTT
TCATGGGTCATGTTGATGCCGGTAAATCTACTATGGGTGGTAATCTACTA
TACTTGACTGGCTCTGTGGATAAGAGAACTATTGAGAAATATGAAAGAGA
AGCCAAGGATGCAGGCAGACAAGGTTGGTACTTGTCATGGGTCATGGATA
CCAACAAAGAAGAAAGAAATGATGGTAAGACTATCGAAGTTGGTAAGGCC
TACTTTGAAACTGAAAAAAGGCGTTATACCATATTGGATGCTCCTGGTCA
TAAAATGTACGTTTCCGAGATGATCGGTGGTGCTTCTCAAGCTGATGTTG
GTGTTTTGGTCATTTCCGCCAGAAAGGGTGAGTACGAAACCGGTTTTGAG
AGAGGTGGTCAAACTCGTGAACACGCCCTATTGGCCAAGACCCAAGGTGT
TAATAAGATGGTTGTCGTCGTAAATAAGATGGATGACCCAACCGTTAACT
GGTCTAAGGAACGTTACGACCAATGTGTGAGTAATGTCAGCAATTTCTTG
AGAGCAATTGGTTACAACATTAAGACAGACGTTGTATTTATGCCAGTATC
CGGCTACAGTGGTGCAAATTTGAAAGATCACGTAGATCCAAAAGAATGCC
CATGGTACACCGGCCCAACTCTGTTAGAATATCTGGATACAATGAACCAC
GTCGACCGTCACATCAATGCTCCATTCATGTTGCCTATTGCCGCTAAGAT
GAAGGATCTAGGTACCATCGTTGAAGGTAAAATTGAATCCGGTCATATCA
AAAAGGGTCAATCCACCCTACTGATGCCTAACAAAACCGCTGTGGAAATT
CAAAATATTTACAACGAAACTGAAAATGAAGTTGATATGGCTATGTGTGG
TGAGCAAGTTAAACTAAGAATCAAAGGTGTTGAAGAAGAAGACATTTCAC
CAGGTTTTGTACTAACATCGCCAAAGAACCCTATCAAGAGTGTTACCAAG
TTTGTAGCTCAAATTGCTATTGTAGAATTAAAATCTATCATAGCAGCCGG
TTTTTCATGTGTTATGCATGTTCATACAGCAATTGAAGAGGTACATATTG
TTAAGTTATTGCACAAATTAGAAAAGGGTACCAACCGTAAGTCAAAGAAA
CCACCTGCTTTTGCTAAGAAGGGTATGAAGGTCATCGCTGTTTTAGAAAC
TGAAGCTCCAGTTTGTGTGGAAACTTACCAAGATTACCCTCAATTAGGTA
GATTCACTTTGAGAGATCAAGGTACCACAATAGCAATTGGTAAAATTGTT
AAAATTGCCGAGTAA
