# Supplementary material for: Dissection and Design of Yeast Prions
Source: PLoS Biol. 2004 Mar 23;2(4):e86. doi: 10.1371/journal.pbio.0020086 (PMC374241; doi:10.1371/journal.pbio.0020086)
Supplement: Data S1 — (30 KB ZIP). [file pbio.0020086.sd001.zip › Sequence Files/Sup35 N(1-74)-M-GFP.txt]

ATGTCGGATTCAAACCAAGGCAACAATCAGCAAAACTACCAGCAATACAG
CCAGAACGGTAACCAACAACAAGGTAACAACAGATACCAAGGTTATCAAG
CTTACAATGCTCAAGCCCAACCTGCAGGTGGGTACTACCAAAATTACCAA
GGTTATTcTGGGTACCAACAAGGTGGCTATCAACAGTACAATCCCGACGC
CGGTTACCAGCAACAGTATAATCGATATCAAGCTGGTTTCCAACCACAGT
CTCAAGGTATGTCTTTGAACGACTTTCAAAAGCAACAAAAGCAGGCCGCT
CCCAAACCAAAGAAGACTTTGAAGCTTGTCTCCAGTTCCGGTATCAAGTT
GGCCAATGCTACCAAGAAGGTTGGCACAAAACCTGCCGAATCTGATAAGA
AAGAGGAAGAGAAGTCTGCTGAAACCAAAGAACCAACTAAAGAGCCAACA
AAGGTCGAAGAACCAGTTAAAAAGGAGGAGAAACCAGTCCAGACTGAAGA
AAAGACGGAGGAAAAATCGGAACTTCCAAAGGTAGAAGACCTTAAAATCT
CTGAATCAACACATAATACCAACAATGCCAATGTTACCAGTGCTGATGCC
TTGATCAAGGAACAGGAAGAAGAAGTGGATGACGAAGTTGTTAACGATag
atctGAATTCatggtgagcaagggcgaggagctgttcaccggggtggtgc
ccatcctggtcgagctggacggcgacgtaaacggccacaagttcagcgtg
tccggcgagggcgagggcgatgccacctacggcaagctgaccctgaagtt
catctgcaccaccggcaagctgcccgtgccctggcccaccctcgtgacca
ccttcggctacggcctgcagtgcttcgcccgctaccccgaccacatgaag
cagcacgacttcttcaagtccgccatgcccgaaggctacgtccaggagcg
caccatcttcttcaaggacgacggcaactacaagacccgcgccgaggtga
agttcgagggcgacaccctggtgaaccgcatcgagctgaagggcatcgac
ttcaaggaggacggcaacatcctggggcacaagctggagtacaactacaa
cagccacaacgtctatatcatggccgacaagcagaagaacggcatcaagg
tgaacttcaagatccgccacaacatcgaggacggcagcgtgcagctcgcc
gaccactaccagcagaacacccccatcggcgacggccccgtgctgctgcc
cgacaaccactacctgagctaccagtccgccctgagcaaagaccccaacg
agaagcgcgatcacatggtcctgctggagttcgtgaccgccgccgggatc
actctcggcatggacgagctgtacaagtaa
