# Supplementary material for: Dissection and Design of Yeast Prions
Source: PLoS Biol. 2004 Mar 23;2(4):e86. doi: 10.1371/journal.pbio.0020086 (PMC374241; doi:10.1371/journal.pbio.0020086)
Supplement: Data S1 — (30 KB ZIP). [file pbio.0020086.sd001.zip › Sequence Files/Sup35 N(1-83)-M-C.txt]

ATGTCGGATTCAAACCAAGGCAACAATCAGCAAAACTACCAGCAATACAG
CCAGAACGGTAACCAACAACAAGGTAACAACAGATACCAAGGTTATCAAG
CTTACAATGCTCAAGCCCAACCTGCAGGTGGGTACTACCAAAATTACCAA
GGTTATTcTGGGTACCAACAAGGTGGCTATCAACAGTACAATCCCGACGC
CGGTTACCAGCAACAGTATAATCCTCAAGGAGGCTATCAACAGTACAATC
gatatcAAGCTGGTTTCCAACCACAGTCTCAAGGTATGTCTTTGAACGAC
TTTCAAAAGCAACAAAAGCAGGCCGCTCCCAAACCAAAGAAGACTTTGAA
GCTTGTCTCCAGTTCCGGTATCAAGTTGGCCAATGCTACCAAGAAGGTTG
GCACAAAACCTGCCGAATCTGATAAGAAAGAGGAAGAGAAGTCTGCTGAA
ACCAAAGAACCAACTAAAGAGCCAACAAAGGTCGAAGAACCAGTTAAAAA
GGAGGAGAAACCAGTCCAGACTGAAGAAAAGACGGAGGAAAAATCGGAAC
TTCCAAAGGTAGAAGACCTTAAAATCTCTGAATCAACACATAATACCAAC
AATGCCAATGTTACCAGTGCTGATGCCTTGATCAAGGAACAGGAAGAAGA
AGTGGATGACGAAGTTGTTAACGATagatctGAATTCccatggATGTTTG
GTGGTAAAGATCACGTTTCTTTAATTTTCATGGGTCATGTTGATGCCGGT
AAATCTACTATGGGTGGTAATCTACTATACTTGACTGGCTCTGTGGATAA
GAGAACTATTGAGAAATATGAAAGAGAAGCCAAGGATGCAGGCAGACAAG
GTTGGTACTTGTCATGGGTCATGGATACCAACAAAGAAGAAAGAAATGAT
GGTAAGACTATCGAAGTTGGTAAGGCCTACTTTGAAACTGAAAAAAGGCG
TTATACCATATTGGATGCTCCTGGTCATAAAATGTACGTTTCCGAGATGA
TCGGTGGTGCTTCTCAAGCTGATGTTGGTGTTTTGGTCATTTCCGCCAGA
AAGGGTGAGTACGAAACCGGTTTTGAGAGAGGTGGTCAAACTCGTGAACA
CGCCCTATTGGCCAAGACCCAAGGTGTTAATAAGATGGTTGTCGTCGTAA
ATAAGATGGATGACCCAACCGTTAACTGGTCTAAGGAACGTTACGACCAA
TGTGTGAGTAATGTCAGCAATTTCTTGAGAGCAATTGGTTACAACATTAA
GACAGACGTTGTATTTATGCCAGTATCCGGCTACAGTGGTGCAAATTTGA
AAGATCACGTAGATCCAAAAGAATGCCCATGGTACACCGGCCCAACTCTG
TTAGAATATCTGGATACAATGAACCACGTCGACCGTCACATCAATGCTCC
ATTCATGTTGCCTATTGCCGCTAAGATGAAGGATCTAGGTACCATCGTTG
AAGGTAAAATTGAATCCGGTCATATCAAAAAGGGTCAATCCACCCTACTG
ATGCCTAACAAAACCGCTGTGGAAATTCAAAATATTTACAACGAAACTGA
AAATGAAGTTGATATGGCTATGTGTGGTGAGCAAGTTAAACTAAGAATCA
AAGGTGTTGAAGAAGAAGACATTTCACCAGGTTTTGTACTAACATCGCCA
AAGAACCCTATCAAGAGTGTTACCAAGTTTGTAGCTCAAATTGCTATTGT
AGAATTAAAATCTATCATAGCAGCCGGTTTTTCATGTGTTATGCATGTTC
ATACAGCAATTGAAGAGGTACATATTGTTAAGTTATTGCACAAATTAGAA
AAGGGTACCAACCGTAAGTCAAAGAAACCACCTGCTTTTGCTAAGAAGGG
TATGAAGGTCATCGCTGTTTTAGAAACTGAAGCTCCAGTTTGTGTGGAAA
CTTACCAAGATTACCCTCAATTAGGTAGATTCACTTTGAGAGATCAAGGT
ACCACAATAGCAATTGGTAAAATTGTTAAAATTGCCGAGTAA
