# Supplementary material for: Dissection and Design of Yeast Prions
Source: PLoS Biol. 2004 Mar 23;2(4):e86. doi: 10.1371/journal.pbio.0020086 (PMC374241; doi:10.1371/journal.pbio.0020086)
Supplement: Data S1 — (30 KB ZIP). [file pbio.0020086.sd001.zip › Sequence Files/Sup35 N(1-83)-M-GFP.txt]

ATGTCGGATTCAAACCAAGGCAACAATCAGCAAAACTACCAGCAATACAG
CCAGAACGGTAACCAACAACAAGGTAACAACAGATACCAAGGTTATCAAG
CTTACAATGCTCAAGCCCAACCTGCAGGTGGGTACTACCAAAATTACCAA
GGTTATTcTGGGTACCAACAAGGTGGCTATCAACAGTACAATCCCGACGC
CGGTTACCAGCAACAGTATAATCCTCAAGGAGGCTATCAACAGTACAATC
GATATCAAGCTGGTTTCCAACCACAGTCTCAAGGTATGTCTTTGAACGAC
TTTCAAAAGCAACAAAAGCAGGCCGCTCCCAAACCAAAGAAGACTTTGAA
GCTTGTCTCCAGTTCCGGTATCAAGTTGGCCAATGCTACCAAGAAGGTTG
GCACAAAACCTGCCGAATCTGATAAGAAAGAGGAAGAGAAGTCTGCTGAA
ACCAAAGAACCAACTAAAGAGCCAACAAAGGTCGAAGAACCAGTTAAAAA
GGAGGAGAAACCAGTCCAGACTGAAGAAAAGACGGAGGAAAAATCGGAAC
TTCCAAAGGTAGAAGACCTTAAAATCTCTGAATCAACACATAATACCAAC
AATGCCAATGTTACCAGTGCTGATGCCTTGATCAAGGAACAGGAAGAAGA
AGTGGATGACGAAGTTGTTAACGATagatctGAATTCatggtgagcaagg
gcgaggagctgttcaccggggtggtgcccatcctggtcgagctggacggc
gacgtaaacggccacaagttcagcgtgtccggcgagggcgagggcgatgc
cacctacggcaagctgaccctgaagttcatctgcaccaccggcaagctgc
ccgtgccctggcccaccctcgtgaccaccttcggctacggcctgcagtgc
ttcgcccgctaccccgaccacatgaagcagcacgacttcttcaagtccgc
catgcccgaaggctacgtccaggagcgcaccatcttcttcaaggacgacg
gcaactacaagacccgcgccgaggtgaagttcgagggcgacaccctggtg
aaccgcatcgagctgaagggcatcgacttcaaggaggacggcaacatcct
ggggcacaagctggagtacaactacaacagccacaacgtctatatcatgg
ccgacaagcagaagaacggcatcaaggtgaacttcaagatccgccacaac
atcgaggacggcagcgtgcagctcgccgaccactaccagcagaacacccc
catcggcgacggccccgtgctgctgcccgacaaccactacctgagctacc
agtccgccctgagcaaagaccccaacgagaagcgcgatcacatggtcctg
ctggagttcgtgaccgccgccgggatcactctcggcatggacgagctgta
caagtaa
