# Supplementary material for: Dissection and Design of Yeast Prions
Source: PLoS Biol. 2004 Mar 23;2(4):e86. doi: 10.1371/journal.pbio.0020086 (PMC374241; doi:10.1371/journal.pbio.0020086)
Supplement: Data S1 — (30 KB ZIP). [file pbio.0020086.sd001.zip › Sequence Files/Sup35 N(1-93)-M-C.txt]

ATGTCGGATTCAAACCAAGGCAACAATCAGCAAAACTACCAGCAATACAG
CCAGAACGGTAACCAACAACAAGGTAACAACAGATACCAAGGTTATCAAG
CTTACAATGCTCAAGCCCAACCTGCAGGTGGGTACTACCAAAATTACCAA
GGTTATTcTGGGTACCAACAAGGTGGCTATCAACAGTACAATCCCGACGC
CGGTTACCAGCAACAGTATAATCCTCAAGGAGGCTATCAACAGTACAATC
CTCAAGGCGGTTATCAGCAGCAATTCAATCGATATCAAGCTGGTTTCCAA
CCACAGTCTCAAGGTATGTCTTTGAACGACTTTCAAAAGCAACAAAAGCA
GGCCGCTCCCAAACCAAAGAAGACTTTGAAGCTTGTCTCCAGTTCCGGTA
TCAAGTTGGCCAATGCTACCAAGAAGGTTGGCACAAAACCTGCCGAATCT
GATAAGAAAGAGGAAGAGAAGTCTGCTGAAACCAAAGAACCAACTAAAGA
GCCAACAAAGGTCGAAGAACCAGTTAAAAAGGAGGAGAAACCAGTCCAGA
CTGAAGAAAAGACGGAGGAAAAATCGGAACTTCCAAAGGTAGAAGACCTT
AAAATCTCTGAATCAACACATAATACCAACAATGCCAATGTTACCAGTGC
TGATGCCTTGATCAAGGAACAGGAAGAAGAAGTGGATGACGAAGTTGTTA
ACGATagatctGAATTCccatggATGTTTGGTGGTAAAGATCACGTTTCT
TTAATTTTCATGGGTCATGTTGATGCCGGTAAATCTACTATGGGTGGTAA
TCTACTATACTTGACTGGCTCTGTGGATAAGAGAACTATTGAGAAATATG
AAAGAGAAGCCAAGGATGCAGGCAGACAAGGTTGGTACTTGTCATGGGTC
ATGGATACCAACAAAGAAGAAAGAAATGATGGTAAGACTATCGAAGTTGG
TAAGGCCTACTTTGAAACTGAAAAAAGGCGTTATACCATATTGGATGCTC
CTGGTCATAAAATGTACGTTTCCGAGATGATCGGTGGTGCTTCTCAAGCT
GATGTTGGTGTTTTGGTCATTTCCGCCAGAAAGGGTGAGTACGAAACCGG
TTTTGAGAGAGGTGGTCAAACTCGTGAACACGCCCTATTGGCCAAGACCC
AAGGTGTTAATAAGATGGTTGTCGTCGTAAATAAGATGGATGACCCAACC
GTTAACTGGTCTAAGGAACGTTACGACCAATGTGTGAGTAATGTCAGCAA
TTTCTTGAGAGCAATTGGTTACAACATTAAGACAGACGTTGTATTTATGC
CAGTATCCGGCTACAGTGGTGCAAATTTGAAAGATCACGTAGATCCAAAA
GAATGCCCATGGTACACCGGCCCAACTCTGTTAGAATATCTGGATACAAT
GAACCACGTCGACCGTCACATCAATGCTCCATTCATGTTGCCTATTGCCG
CTAAGATGAAGGATCTAGGTACCATCGTTGAAGGTAAAATTGAATCCGGT
CATATCAAAAAGGGTCAATCCACCCTACTGATGCCTAACAAAACCGCTGT
GGAAATTCAAAATATTTACAACGAAACTGAAAATGAAGTTGATATGGCTA
TGTGTGGTGAGCAAGTTAAACTAAGAATCAAAGGTGTTGAAGAAGAAGAC
ATTTCACCAGGTTTTGTACTAACATCGCCAAAGAACCCTATCAAGAGTGT
TACCAAGTTTGTAGCTCAAATTGCTATTGTAGAATTAAAATCTATCATAG
CAGCCGGTTTTTCATGTGTTATGCATGTTCATACAGCAATTGAAGAGGTA
CATATTGTTAAGTTATTGCACAAATTAGAAAAGGGTACCAACCGTAAGTC
AAAGAAACCACCTGCTTTTGCTAAGAAGGGTATGAAGGTCATCGCTGTTT
TAGAAACTGAAGCTCCAGTTTGTGTGGAAACTTACCAAGATTACCCTCAA
TTAGGTAGATTCACTTTGAGAGATCAAGGTACCACAATAGCAATTGGTAA
AATTGTTAAAATTGCCGAGTAA
