# Supplementary material for: Dissection and Design of Yeast Prions
Source: PLoS Biol. 2004 Mar 23;2(4):e86. doi: 10.1371/journal.pbio.0020086 (PMC374241; doi:10.1371/journal.pbio.0020086)
Supplement: Data S1 — (30 KB ZIP). [file pbio.0020086.sd001.zip › Sequence Files/Sup35 N(1-93)-M-GFP.txt]

ATGTCGGATTCAAACCAAGGCAACAATCAGCAAAACTACCAGCAATACAG
CCAGAACGGTAACCAACAACAAGGTAACAACAGATACCAAGGTTATCAAG
CTTACAATGCTCAAGCCCAACCTGCAGGTGGGTACTACCAAAATTACCAA
GGTTATTcTGGGTACCAACAAGGTGGCTATCAACAGTACAATCCCGACGC
CGGTTACCAGCAACAGTATAATCCTCAAGGAGGCTATCAACAGTACAATC
CTCAAGGCGGTTATCAGCAGCAATTCAATCGATATCAAGCTGGTTTCCAA
CCACAGTCTCAAGGTATGTCTTTGAACGACTTTCAAAAGCAACAAAAGCA
GGCCGCTCCCAAACCAAAGAAGACTTTGAAGCTTGTCTCCAGTTCCGGTA
TCAAGTTGGCCAATGCTACCAAGAAGGTTGGCACAAAACCTGCCGAATCT
GATAAGAAAGAGGAAGAGAAGTCTGCTGAAACCAAAGAACCAACTAAAGA
GCCAACAAAGGTCGAAGAACCAGTTAAAAAGGAGGAGAAACCAGTCCAGA
CTGAAGAAAAGACGGAGGAAAAATCGGAACTTCCAAAGGTAGAAGACCTT
AAAATCTCTGAATCAACACATAATACCAACAATGCCAATGTTACCAGTGC
TGATGCCTTGATCAAGGAACAGGAAGAAGAAGTGGATGACGAAGTTGTTA
ACGATagatctGAATTCatggtgagcaagggcgaggagctgttcaccggg
gtggtgcccatcctggtcgagctggacggcgacgtaaacggccacaagtt
cagcgtgtccggcgagggcgagggcgatgccacctacggcaagctgaccc
tgaagttcatctgcaccaccggcaagctgcccgtgccctggcccaccctc
gtgaccaccttcggctacggcctgcagtgcttcgcccgctaccccgacca
catgaagcagcacgacttcttcaagtccgccatgcccgaaggctacgtcc
aggagcgcaccatcttcttcaaggacgacggcaactacaagacccgcgcc
gaggtgaagttcgagggcgacaccctggtgaaccgcatcgagctgaaggg
catcgacttcaaggaggacggcaacatcctggggcacaagctggagtaca
actacaacagccacaacgtctatatcatggccgacaagcagaagaacggc
atcaaggtgaacttcaagatccgccacaacatcgaggacggcagcgtgca
gctcgccgaccactaccagcagaacacccccatcggcgacggccccgtgc
tgctgcccgacaaccactacctgagctaccagtccgccctgagcaaagac
cccaacgagaagcgcgatcacatggtcctgctggagttcgtgaccgccgc
cgggatcactctcggcatggacgagctgtacaagtaa
