# Supplementary material for: Dissection and Design of Yeast Prions
Source: PLoS Biol. 2004 Mar 23;2(4):e86. doi: 10.1371/journal.pbio.0020086 (PMC374241; doi:10.1371/journal.pbio.0020086)
Supplement: Data S1 — (30 KB ZIP). [file pbio.0020086.sd001.zip › Sequence Files/Sup35 N(1-97)-M-C.txt]

ATGTCGGATTCAAACCAAGGCAACAATCAGCAAAACTACCAGCAATACAG
CCAGAACGGTAACCAACAACAAGGTAACAACAGATACCAAGGTTATCAAG
CTTACAATGCTCAAGCCCAACCTGCAGGTGGGTACTACCAAAATTACCAA
GGTTATTcTGGGTACCAACAAGGTGGCTATCAACAGTACAATCCCGACGC
CGGTTACCAGCAACAGTATAATCCTCAAGGAGGCTATCAACAGTACAATC
CTCAAGGCGGTTATCAGCAGCAATTCAATCCACAAggtggccGATATCAA
GCTGGTTTCCAACCACAGTCTCAAGGTATGTCTTTGAACGACTTTCAAAA
GCAACAAAAGCAGGCCGCTCCCAAACCAAAGAAGACTTTGAAGCTTGTCT
CCAGTTCCGGTATCAAGTTGGCCAATGCTACCAAGAAGGTTGGCACAAAA
CCTGCCGAATCTGATAAGAAAGAGGAAGAGAAGTCTGCTGAAACCAAAGA
ACCAACTAAAGAGCCAACAAAGGTCGAAGAACCAGTTAAAAAGGAGGAGA
AACCAGTCCAGACTGAAGAAAAGACGGAGGAAAAATCGGAACTTCCAAAG
GTAGAAGACCTTAAAATCTCTGAATCAACACATAATACCAACAATGCCAA
TGTTACCAGTGCTGATGCCTTGATCAAGGAACAGGAAGAAGAAGTGGATG
ACGAAGTTGTTAACGATagatctGAATTCccatggATGTTTGGTGGTAAA
GATCACGTTTCTTTAATTTTCATGGGTCATGTTGATGCCGGTAAATCTAC
TATGGGTGGTAATCTACTATACTTGACTGGCTCTGTGGATAAGAGAACTA
TTGAGAAATATGAAAGAGAAGCCAAGGATGCAGGCAGACAAGGTTGGTAC
TTGTCATGGGTCATGGATACCAACAAAGAAGAAAGAAATGATGGTAAGAC
TATCGAAGTTGGTAAGGCCTACTTTGAAACTGAAAAAAGGCGTTATACCA
TATTGGATGCTCCTGGTCATAAAATGTACGTTTCCGAGATGATCGGTGGT
GCTTCTCAAGCTGATGTTGGTGTTTTGGTCATTTCCGCCAGAAAGGGTGA
GTACGAAACCGGTTTTGAGAGAGGTGGTCAAACTCGTGAACACGCCCTAT
TGGCCAAGACCCAAGGTGTTAATAAGATGGTTGTCGTCGTAAATAAGATG
GATGACCCAACCGTTAACTGGTCTAAGGAACGTTACGACCAATGTGTGAG
TAATGTCAGCAATTTCTTGAGAGCAATTGGTTACAACATTAAGACAGACG
TTGTATTTATGCCAGTATCCGGCTACAGTGGTGCAAATTTGAAAGATCAC
GTAGATCCAAAAGAATGCCCATGGTACACCGGCCCAACTCTGTTAGAATA
TCTGGATACAATGAACCACGTCGACCGTCACATCAATGCTCCATTCATGT
TGCCTATTGCCGCTAAGATGAAGGATCTAGGTACCATCGTTGAAGGTAAA
ATTGAATCCGGTCATATCAAAAAGGGTCAATCCACCCTACTGATGCCTAA
CAAAACCGCTGTGGAAATTCAAAATATTTACAACGAAACTGAAAATGAAG
TTGATATGGCTATGTGTGGTGAGCAAGTTAAACTAAGAATCAAAGGTGTT
GAAGAAGAAGACATTTCACCAGGTTTTGTACTAACATCGCCAAAGAACCC
TATCAAGAGTGTTACCAAGTTTGTAGCTCAAATTGCTATTGTAGAATTAA
AATCTATCATAGCAGCCGGTTTTTCATGTGTTATGCATGTTCATACAGCA
ATTGAAGAGGTACATATTGTTAAGTTATTGCACAAATTAGAAAAGGGTAC
CAACCGTAAGTCAAAGAAACCACCTGCTTTTGCTAAGAAGGGTATGAAGG
TCATCGCTGTTTTAGAAACTGAAGCTCCAGTTTGTGTGGAAACTTACCAA
GATTACCCTCAATTAGGTAGATTCACTTTGAGAGATCAAGGTACCACAAT
AGCAATTGGTAAAATTGTTAAAATTGCCGAGTAA
