# Supplementary material for: Dissection and Design of Yeast Prions
Source: PLoS Biol. 2004 Mar 23;2(4):e86. doi: 10.1371/journal.pbio.0020086 (PMC374241; doi:10.1371/journal.pbio.0020086)
Supplement: Data S1 — (30 KB ZIP). [file pbio.0020086.sd001.zip › Sequence Files/Sup35 N(1-97)-M-GFP.txt]

ATGTCGGATTCAAACCAAGGCAACAATCAGCAAAACTACCAGCAATACAG
CCAGAACGGTAACCAACAACAAGGTAACAACAGATACCAAGGTTATCAAG
CTTACAATGCTCAAGCCCAACCTGCAGGTGGGTACTACCAAAATTACCAA
GGTTATTcTGGGTACCAACAAGGTGGCTATCAACAGTACAATCCCGACGC
CGGTTACCAGCAACAGTATAATCCTCAAGGAGGCTATCAACAGTACAATC
CTCAAGGCGGTTATCAGCAGCAATTCAATCCACAAggtggccGATATCAA
GCTGGTTTCCAACCACAGTCTCAAGGTATGTCTTTGAACGACTTTCAAAA
GCAACAAAAGCAGGCCGCTCCCAAACCAAAGAAGACTTTGAAGCTTGTCT
CCAGTTCCGGTATCAAGTTGGCCAATGCTACCAAGAAGGTTGGCACAAAA
CCTGCCGAATCTGATAAGAAAGAGGAAGAGAAGTCTGCTGAAACCAAAGA
ACCAACTAAAGAGCCAACAAAGGTCGAAGAACCAGTTAAAAAGGAGGAGA
AACCAGTCCAGACTGAAGAAAAGACGGAGGAAAAATCGGAACTTCCAAAG
GTAGAAGACCTTAAAATCTCTGAATCAACACATAATACCAACAATGCCAA
TGTTACCAGTGCTGATGCCTTGATCAAGGAACAGGAAGAAGAAGTGGATG
ACGAAGTTGTTAACGATagatctGAATTCatggtgagcaagggcgaggag
ctgttcaccggggtggtgcccatcctggtcgagctggacggcgacgtaaa
cggccacaagttcagcgtgtccggcgagggcgagggcgatgccacctacg
gcaagctgaccctgaagttcatctgcaccaccggcaagctgcccgtgccc
tggcccaccctcgtgaccaccttcggctacggcctgcagtgcttcgcccg
ctaccccgaccacatgaagcagcacgacttcttcaagtccgccatgcccg
aaggctacgtccaggagcgcaccatcttcttcaaggacgacggcaactac
aagacccgcgccgaggtgaagttcgagggcgacaccctggtgaaccgcat
cgagctgaagggcatcgacttcaaggaggacggcaacatcctggggcaca
agctggagtacaactacaacagccacaacgtctatatcatggccgacaag
cagaagaacggcatcaaggtgaacttcaagatccgccacaacatcgagga
cggcagcgtgcagctcgccgaccactaccagcagaacacccccatcggcg
acggccccgtgctgctgcccgacaaccactacctgagctaccagtccgcc
ctgagcaaagaccccaacgagaagcgcgatcacatggtcctgctggagtt
cgtgaccgccgccgggatcactctcggcatggacgagctgtacaagtaa
