# Supplementary material for: Dissection and Design of Yeast Prions
Source: PLoS Biol. 2004 Mar 23;2(4):e86. doi: 10.1371/journal.pbio.0020086 (PMC374241; doi:10.1371/journal.pbio.0020086)
Supplement: Data S1 — (30 KB ZIP). [file pbio.0020086.sd001.zip › Sequence Files/Sup35 N(40-123)-M-C.txt]

ATGCCTGCAGGTGGGTACTACCAAAATTACCAAGGTTATTcTGGGTACCA
ACAAGGTGGCTATCAACAGTACAATCCCGACGCCGGTTACCAGCAACAGT
ATAATCCTCAAGGAGGCTATCAACAGTACAATCCTCAAGGCGGTTATCAG
CAGCAATTCAATCCACAAGGTGGCCGTGGAAATTACAAAAACTTCAACTA
CAATAACAATTTGCAAGGATATCAAGCTGGTTTCCAACCACAGTCTCAAG
GTATGTCTTTGAACGACTTTCAAAAGCAACAAAAGCAGGCCGCTCCCAAA
CCAAAGAAGACTTTGAAGCTTGTCTCCAGTTCCGGTATCAAGTTGGCCAA
TGCTACCAAGAAGGTTGGCACAAAACCTGCCGAATCTGATAAGAAAGAGG
AAGAGAAGTCTGCTGAAACCAAAGAACCAACTAAAGAGCCAACAAAGGTC
GAAGAACCAGTTAAAAAGGAGGAGAAACCAGTCCAGACTGAAGAAAAGAC
GGAGGAAAAATCGGAACTTCCAAAGGTAGAAGACCTTAAAATCTCTGAAT
CAACACATAATACCAACAATGCCAATGTTACCAGTGCTGATGCCTTGATC
AAGGAACAGGAAGAAGAAGTGGATGACGAAGTTGTTAACGATgaattccc
atggATGTTTGGTGGTAAAGATCACGTTTCTTTAATTTTCATGGGTCATG
TTGATGCCGGTAAATCTACTATGGGTGGTAATCTACTATACTTGACTGGC
TCTGTGGATAAGAGAACTATTGAGAAATATGAAAGAGAAGCCAAGGATGC
AGGCAGACAAGGTTGGTACTTGTCATGGGTCATGGATACCAACAAAGAAG
AAAGAAATGATGGTAAGACTATCGAAGTTGGTAAGGCCTACTTTGAAACT
GAAAAAAGGCGTTATACCATATTGGATGCTCCTGGTCATAAAATGTACGT
TTCCGAGATGATCGGTGGTGCTTCTCAAGCTGATGTTGGTGTTTTGGTCA
TTTCCGCCAGAAAGGGTGAGTACGAAACCGGTTTTGAGAGAGGTGGTCAA
ACTCGTGAACACGCCCTATTGGCCAAGACCCAAGGTGTTAATAAGATGGT
TGTCGTCGTAAATAAGATGGATGACCCAACCGTTAACTGGTCTAAGGAAC
GTTACGACCAATGTGTGAGTAATGTCAGCAATTTCTTGAGAGCAATTGGT
TACAACATTAAGACAGACGTTGTATTTATGCCAGTATCCGGCTACAGTGG
TGCAAATTTGAAAGATCACGTAGATCCAAAAGAATGCCCATGGTACACCG
GCCCAACTCTGTTAGAATATCTGGATACAATGAACCACGTCGACCGTCAC
ATCAATGCTCCATTCATGTTGCCTATTGCCGCTAAGATGAAGGATCTAGG
TACCATCGTTGAAGGTAAAATTGAATCCGGTCATATCAAAAAGGGTCAAT
CCACCCTACTGATGCCTAACAAAACCGCTGTGGAAATTCAAAATATTTAC
AACGAAACTGAAAATGAAGTTGATATGGCTATGTGTGGTGAGCAAGTTAA
ACTAAGAATCAAAGGTGTTGAAGAAGAAGACATTTCACCAGGTTTTGTAC
TAACATCGCCAAAGAACCCTATCAAGAGTGTTACCAAGTTTGTAGCTCAA
ATTGCTATTGTAGAATTAAAATCTATCATAGCAGCCGGTTTTTCATGTGT
TATGCATGTTCATACAGCAATTGAAGAGGTACATATTGTTAAGTTATTGC
ACAAATTAGAAAAGGGTACCAACCGTAAGTCAAAGAAACCACCTGCTTTT
GCTAAGAAGGGTATGAAGGTCATCGCTGTTTTAGAAACTGAAGCTCCAGT
TTGTGTGGAAACTTACCAAGATTACCCTCAATTAGGTAGATTCACTTTGA
GAGATCAAGGTACCACAATAGCAATTGGTAAAATTGTTAAAATTGCCGAG
TAA
