# Supplementary material for: Dissection and Design of Yeast Prions
Source: PLoS Biol. 2004 Mar 23;2(4):e86. doi: 10.1371/journal.pbio.0020086 (PMC374241; doi:10.1371/journal.pbio.0020086)
Supplement: Data S1 — (30 KB ZIP). [file pbio.0020086.sd001.zip › Sequence Files/Sup35 N(40-123)-M-GFP.txt]

ATGCCTGCAGGTGGGTACTACCAAAATTACCAAGGTTATTcTGGGTACCA
ACAAGGTGGCTATCAACAGTACAATCCCGACGCCGGTTACCAGCAACAGT
ATAATCCTCAAGGAGGCTATCAACAGTACAATCCTCAAGGCGGTTATCAG
CAGCAATTCAATCCACAAGGTGGCCGTGGAAATTACAAAAACTTCAACTA
CAATAACAATTTGCAAGGATATCAAGCTGGTTTCCAACCACAGTCTCAAG
GTATGTCTTTGAACGACTTTCAAAAGCAACAAAAGCAGGCCGCTCCCAAA
CCAAAGAAGACTTTGAAGCTTGTCTCCAGTTCCGGTATCAAGTTGGCCAA
TGCTACCAAGAAGGTTGGCACAAAACCTGCCGAATCTGATAAGAAAGAGG
AAGAGAAGTCTGCTGAAACCAAAGAACCAACTAAAGAGCCAACAAAGGTC
GAAGAACCAGTTAAAAAGGAGGAGAAACCAGTCCAGACTGAAGAAAAGAC
GGAGGAAAAATCGGAACTTCCAAAGGTAGAAGACCTTAAAATCTCTGAAT
CAACACATAATACCAACAATGCCAATGTTACCAGTGCTGATGCCTTGATC
AAGGAACAGGAAGAAGAAGTGGATGACGAAGTTGTTAACGATgaattcat
gagtaaaggagaagaacttttcactggagttgtcccaattcttgttgaat
tagatggcgatgttaatgggcaaaaattctctgtcagtggagagggtgaa
ggtgatgcaacatacggaaaacttacccttaaatttatttgcactactgg
gaagctacctgttccatggccaacacttgtcactactttgtgctatggtg
ttcaatgcttttcaagatacccagatcatatgaaacagcatgactttttc
aagagtgccatgcccgaaggttatgtacaggaaagaactatattttacaa
agatgacgggaactacaagacacgtgctgaagtcaagtttgaaggtgata
cccttgttaatagaatcgagttaaaaggtattgattttaaagaagatgga
aacattcttggacacaaaatggaatacaactataactcacataatgtata
catcatggcagacaaaccaaagaatggaatcaaagttaacttcaaaacca
gacacaacattaaagatggaagcgttcaattagcagaccattatcaacaa
aatactccaattggcgatggccctgtccttttaccagacaaccattacct
gtccacacaatctgccctttccaaagatcccaacgaaaagagagatcaca
tgatccttcttgagtttgtaacagctgctgggattacacatggcatggat
gaactatacaatTAG
