# Supplementary material for: Dissection and Design of Yeast Prions
Source: PLoS Biol. 2004 Mar 23;2(4):e86. doi: 10.1371/journal.pbio.0020086 (PMC374241; doi:10.1371/journal.pbio.0020086)
Supplement: Data S1 — (30 KB ZIP). [file pbio.0020086.sd001.zip › Sequence Files/Sup35 N-M-C.txt]

ATGTCGGATTCAAACCAAGGCAACAATCAGCAAAACTACCAGCAATACAG
CCAGAACGGTAACCAACAACAAGGTAACAACAGATACCAAGGTTATCAAG
CTTACAATGCTCAAGCCCAACCTGCAGGTGGGTACTACCAAAATTACCAA
GGTTATTcTGGGTACCAACAAGGTGGCTATCAACAGTACAATCCCGACGC
CGGTTACCAGCAACAGTATAATCCTCAAGGAGGCTATCAACAGTACAATC
CTCAAGGCGGTTATCAGCAGCAATTCAATCCACAAGGTGGCCGTGGAAAT
TACAAAAACTTCAACTACAATAACAATTTGCAAGGATATCAAGCTGGTTT
CCAACCACAGTCTCAAGGTATGTCTTTGAACGACTTTCAAAAGCAACAAA
AGCAGGCCGCTCCCAAACCAAAGAAGACTTTGAAGCTTGTCTCCAGTTCC
GGTATCAAGTTGGCCAATGCTACCAAGAAGGTTGGCACAAAACCTGCCGA
ATCTGATAAGAAAGAGGAAGAGAAGTCTGCTGAAACCAAAGAACCAACTA
AAGAGCCAACAAAGGTCGAAGAACCAGTTAAAAAGGAGGAGAAACCAGTC
CAGACTGAAGAAAAGACGGAGGAAAAATCGGAACTTCCAAAGGTAGAAGA
CCTTAAAATCTCTGAATCAACACATAATACCAACAATGCCAATGTTACCA
GTGCTGATGCCTTGATCAAGGAACAGGAAGAAGAAGTGGATGACGAAGTT
GTTAACGATagatctGAATTCccatggATGTTTGGTGGTAAAGATCACGT
TTCTTTAATTTTCATGGGTCATGTTGATGCCGGTAAATCTACTATGGGTG
GTAATCTACTATACTTGACTGGCTCTGTGGATAAGAGAACTATTGAGAAA
TATGAAAGAGAAGCCAAGGATGCAGGCAGACAAGGTTGGTACTTGTCATG
GGTCATGGATACCAACAAAGAAGAAAGAAATGATGGTAAGACTATCGAAG
TTGGTAAGGCCTACTTTGAAACTGAAAAAAGGCGTTATACCATATTGGAT
GCTCCTGGTCATAAAATGTACGTTTCCGAGATGATCGGTGGTGCTTCTCA
AGCTGATGTTGGTGTTTTGGTCATTTCCGCCAGAAAGGGTGAGTACGAAA
CCGGTTTTGAGAGAGGTGGTCAAACTCGTGAACACGCCCTATTGGCCAAG
ACCCAAGGTGTTAATAAGATGGTTGTCGTCGTAAATAAGATGGATGACCC
AACCGTTAACTGGTCTAAGGAACGTTACGACCAATGTGTGAGTAATGTCA
GCAATTTCTTGAGAGCAATTGGTTACAACATTAAGACAGACGTTGTATTT
ATGCCAGTATCCGGCTACAGTGGTGCAAATTTGAAAGATCACGTAGATCC
AAAAGAATGCCCATGGTACACCGGCCCAACTCTGTTAGAATATCTGGATA
CAATGAACCACGTCGACCGTCACATCAATGCTCCATTCATGTTGCCTATT
GCCGCTAAGATGAAGGATCTAGGTACCATCGTTGAAGGTAAAATTGAATC
CGGTCATATCAAAAAGGGTCAATCCACCCTACTGATGCCTAACAAAACCG
CTGTGGAAATTCAAAATATTTACAACGAAACTGAAAATGAAGTTGATATG
GCTATGTGTGGTGAGCAAGTTAAACTAAGAATCAAAGGTGTTGAAGAAGA
AGACATTTCACCAGGTTTTGTACTAACATCGCCAAAGAACCCTATCAAGA
GTGTTACCAAGTTTGTAGCTCAAATTGCTATTGTAGAATTAAAATCTATC
ATAGCAGCCGGTTTTTCATGTGTTATGCATGTTCATACAGCAATTGAAGA
GGTACATATTGTTAAGTTATTGCACAAATTAGAAAAGGGTACCAACCGTA
AGTCAAAGAAACCACCTGCTTTTGCTAAGAAGGGTATGAAGGTCATCGCT
GTTTTAGAAACTGAAGCTCCAGTTTGTGTGGAAACTTACCAAGATTACCC
TCAATTAGGTAGATTCACTTTGAGAGATCAAGGTACCACAATAGCAATTG
GTAAAATTGTTAAAATTGCCGAGTAA
