# Supplementary material for: Dissection and Design of Yeast Prions
Source: PLoS Biol. 2004 Mar 23;2(4):e86. doi: 10.1371/journal.pbio.0020086 (PMC374241; doi:10.1371/journal.pbio.0020086)
Supplement: Data S1 — (30 KB ZIP). [file pbio.0020086.sd001.zip › Sequence Files/Sup35 N-M-GFP.txt]

ATGTCGGATTCAAACCAAGGCAACAATCAGCAAAACTACCAGCAATACAG
CCAGAACGGTAACCAACAACAAGGTAACAACAGATACCAAGGTTATCAAG
CTTACAATGCTCAAGCCCAACCTGCAGGTGGGTACTACCAAAATTACCAA
GGTTATTcTGGGTACCAACAAGGTGGCTATCAACAGTACAATCCCGACGC
CGGTTACCAGCAACAGTATAATCCTCAAGGAGGCTATCAACAGTACAATC
CTCAAGGCGGTTATCAGCAGCAATTCAATCCACAAGGTGGCCGTGGAAAT
TACAAAAACTTCAACTACAATAACAATTTGCAAGGATATCAAGCTGGTTT
CCAACCACAGTCTCAAGGTATGTCTTTGAACGACTTTCAAAAGCAACAAA
AGCAGGCCGCTCCCAAACCAAAGAAGACTTTGAAGCTTGTCTCCAGTTCC
GGTATCAAGTTGGCCAATGCTACCAAGAAGGTTGGCACAAAACCTGCCGA
ATCTGATAAGAAAGAGGAAGAGAAGTCTGCTGAAACCAAAGAACCAACTA
AAGAGCCAACAAAGGTCGAAGAACCAGTTAAAAAGGAGGAGAAACCAGTC
CAGACTGAAGAAAAGACGGAGGAAAAATCGGAACTTCCAAAGGTAGAAGA
CCTTAAAATCTCTGAATCAACACATAATACCAACAATGCCAATGTTACCA
GTGCTGATGCCTTGATCAAGGAACAGGAAGAAGAAGTGGATGACGAAGTT
GTTAACGATagatctCCCGAATTCatgagtaaaggagaagaacttttcac
tggagttgtcccaattcttgttgaattagatggcgatgttaatgggcaaa
aattctctgtcagtggagagggtgaaggtgatgcaacatacggaaaactt
acccttaaatttatttgcactactgggaagctacctgttccatggccaac
acttgtcactactttcacttatggtgttcaatgcttttcaagatacccag
atcatatgaaacagcatgactttttcaagagtgccatgcccgaaggttat
gtacaggaaagaactatattttacaaagatgacgggaactacaagacacg
tgctgaagtcaagtttgaaggtgatacccttgttaatagaatcgagttaa
aaggtattgattttaaagaagatggaaacattcttggacacaaaatggaa
tacaactataactcacataatgtatacatcatggcagacaaaccaaagaa
tggaatcaaagttaacttcaaaattagacacaacattaaagatggaagcg
ttcaattagcagaccattatcaacaaaatactccaattggcgatggccct
gtccttttaccagacaaccattacctgtccacacaatctgccctttccaa
agatcccaacgaaaagagagatcacatgatccttcttgagtttgtaacag
ctgctgggattacacatggcatggatgaactatacaaaTAG
